# Supplementary material for: Phenotype-dependent habitat choice is too weak to cause assortative mating between Drosophila melanogaster strains differing in light sensitivity
Source: PLoS One. 2020 Oct 15;15(10):e0234223. doi: 10.1371/journal.pone.0234223 (PMC7561098; doi:10.1371/journal.pone.0234223)
Supplement: S1 Dataset — (CSV) [file pone.0234223.s002.csv]

id_rep	sex	stock	release_cage	capture_cage
1	female	wild type	0	3
1	female	wild type	0	3
1	female	wild type	0	3
1	female	wild type	0	3
1	female	wild type	0	3
1	female	wild type	0	3
1	female	wild type	0	3
1	male	wild type	0	3
1	male	wild type	0	3
1	male	wild type	0	3
1	male	wild type	0	3
1	male	wild type	0	3
1	male	wild type	0	3
1	male	wild type	0	3
1	male	wild type	0	3
1	male	wild type	0	3
1	male	wild type	0	3
1	male	wild type	0	3
1	male	wild type	0	3
1	male	wild type	0	3
1	male	wild type	0	3
1	male	wild type	0	3
1	male	wild type	0	3
1	male	wild type	0	3
1	female	wild type	0	2
1	female	wild type	0	2
1	female	wild type	0	2
1	female	wild type	0	2
1	female	wild type	0	2
1	female	wild type	0	2
1	female	wild type	0	2
1	female	wild type	0	2
1	female	wild type	0	2
1	female	wild type	0	2
1	female	wild type	0	2
1	female	wild type	0	2
1	female	wild type	0	2
1	female	wild type	0	2
1	male	wild type	0	2
1	male	wild type	0	2
1	male	wild type	0	2
1	male	wild type	0	2
1	male	wild type	0	2
1	male	wild type	0	2
1	male	wild type	0	2
1	male	wild type	0	2
1	male	wild type	0	2
1	male	wild type	0	2
1	male	wild type	0	2
1	male	wild type	0	2
1	male	wild type	0	2
1	male	wild type	0	2
1	male	wild type	0	2
1	male	wild type	0	2
1	female	wild type	0	1
1	female	wild type	0	1
1	female	wild type	0	1
1	female	wild type	0	1
1	female	wild type	0	1
1	female	wild type	0	1
1	female	wild type	0	1
1	female	wild type	0	1
1	female	wild type	0	1
1	female	wild type	0	1
1	female	wild type	0	1
1	female	wild type	0	1
1	female	wild type	0	1
1	female	wild type	0	1
1	male	wild type	0	1
1	male	wild type	0	1
1	male	wild type	0	1
1	male	wild type	0	1
1	male	wild type	0	1
1	male	wild type	0	1
1	male	wild type	0	1
1	male	wild type	0	1
1	male	wild type	0	1
1	male	wild type	0	1
1	male	wild type	0	1
1	male	wild type	0	1
1	male	wild type	0	1
1	male	wild type	0	1
1	male	wild type	0	1
1	female	wild type	0	0
1	female	wild type	0	0
1	female	wild type	0	0
1	female	wild type	0	0
1	female	wild type	0	0
1	female	wild type	0	0
1	female	wild type	0	0
1	female	wild type	0	0
1	female	wild type	0	0
1	female	wild type	0	0
1	female	wild type	0	0
1	female	wild type	0	0
1	female	wild type	0	0
1	female	wild type	0	0
1	female	wild type	0	0
1	female	wild type	0	0
1	female	wild type	0	0
1	female	wild type	0	0
1	female	wild type	0	0
1	female	wild type	0	0
1	female	wild type	0	0
1	female	wild type	0	0
1	female	wild type	0	0
1	female	wild type	0	0
1	female	wild type	0	0
1	female	wild type	0	0
1	male	wild type	0	0
1	male	wild type	0	0
1	male	wild type	0	0
1	male	wild type	0	0
1	male	wild type	0	0
1	male	wild type	0	0
1	male	wild type	0	0
1	male	wild type	0	0
1	male	wild type	0	0
1	male	wild type	0	0
1	male	wild type	0	0
1	male	wild type	0	0
1	male	wild type	0	0
1	male	wild type	0	0
1	male	wild type	0	0
1	male	wild type	0	0
1	male	wild type	0	0
1	male	wild type	0	0
1	male	wild type	0	0
1	male	wild type	0	0
1	male	wild type	0	0
1	male	wild type	0	0
1	male	wild type	0	0
1	male	wild type	0	0
1	female	wild type	0	4
1	female	wild type	0	4
1	female	wild type	0	4
1	female	wild type	0	4
1	female	wild type	0	4
1	female	wild type	0	4
1	female	wild type	0	4
1	female	wild type	0	4
1	female	wild type	0	4
1	female	wild type	0	4
1	female	wild type	0	4
1	female	wild type	0	4
1	female	wild type	0	4
1	female	wild type	0	4
1	female	wild type	0	4
1	female	wild type	0	4
1	female	wild type	0	4
1	female	wild type	0	4
1	female	wild type	0	4
1	female	wild type	0	4
1	female	wild type	0	4
1	female	wild type	0	4
1	female	wild type	0	4
1	female	wild type	0	4
1	female	wild type	0	4
1	female	wild type	0	4
1	female	wild type	0	4
1	female	wild type	0	4
1	male	wild type	0	4
1	male	wild type	0	4
1	male	wild type	0	4
1	male	wild type	0	4
1	male	wild type	0	4
1	male	wild type	0	4
1	male	wild type	0	4
1	male	wild type	0	4
1	male	wild type	0	4
1	male	wild type	0	4
1	male	wild type	0	4
1	male	wild type	0	4
1	male	wild type	0	4
1	male	wild type	0	4
1	male	wild type	0	4
1	male	wild type	0	4
1	male	wild type	0	4
1	male	wild type	0	4
1	male	wild type	0	4
1	male	wild type	0	4
1	male	wild type	0	4
1	male	wild type	0	4
1	male	wild type	0	4
1	male	wild type	0	4
1	male	wild type	0	4
2	female	wild type	0	3
2	female	wild type	0	3
2	female	wild type	0	3
2	female	wild type	0	3
2	female	wild type	0	3
2	female	wild type	0	3
2	female	wild type	0	3
2	female	wild type	0	3
2	female	wild type	0	3
2	female	wild type	0	3
2	female	wild type	0	3
2	female	wild type	0	3
2	female	wild type	0	3
2	female	wild type	0	3
2	female	wild type	0	3
2	male	wild type	0	3
2	male	wild type	0	3
2	male	wild type	0	3
2	male	wild type	0	3
2	male	wild type	0	3
2	male	wild type	0	3
2	male	wild type	0	3
2	male	wild type	0	3
2	male	wild type	0	3
2	male	wild type	0	3
2	male	wild type	0	3
2	male	wild type	0	3
2	male	wild type	0	3
2	male	wild type	0	3
2	male	wild type	0	3
2	male	wild type	0	3
2	male	wild type	0	3
2	male	wild type	0	3
2	male	wild type	0	3
2	male	wild type	0	3
2	male	wild type	0	3
2	male	wild type	0	3
2	male	wild type	0	3
2	male	wild type	0	3
2	male	wild type	0	3
2	male	wild type	0	3
2	male	wild type	0	3
2	male	wild type	0	3
2	male	wild type	0	3
2	male	wild type	0	3
2	male	wild type	0	3
2	male	wild type	0	3
2	male	wild type	0	3
2	male	wild type	0	3
2	female	wild type	0	2
2	female	wild type	0	2
2	female	wild type	0	2
2	female	wild type	0	2
2	female	wild type	0	2
2	female	wild type	0	2
2	female	wild type	0	2
2	female	wild type	0	2
2	female	wild type	0	2
2	female	wild type	0	2
2	female	wild type	0	2
2	female	wild type	0	2
2	female	wild type	0	2
2	female	wild type	0	2
2	female	wild type	0	2
2	female	wild type	0	2
2	female	wild type	0	2
2	female	wild type	0	2
2	female	wild type	0	2
2	female	wild type	0	2
2	female	wild type	0	2
2	female	wild type	0	2
2	female	wild type	0	2
2	female	wild type	0	2
2	female	wild type	0	2
2	female	wild type	0	2
2	female	wild type	0	2
2	female	wild type	0	2
2	female	wild type	0	2
2	female	wild type	0	2
2	female	wild type	0	2
2	female	wild type	0	2
2	female	wild type	0	2
2	female	wild type	0	2
2	female	wild type	0	2
2	female	wild type	0	2
2	female	wild type	0	2
2	female	wild type	0	2
2	female	wild type	0	2
2	female	wild type	0	2
2	female	wild type	0	2
2	female	wild type	0	2
2	female	wild type	0	2
2	female	wild type	0	2
2	male	wild type	0	2
2	male	wild type	0	2
2	male	wild type	0	2
2	male	wild type	0	2
2	male	wild type	0	2
2	male	wild type	0	2
2	male	wild type	0	2
2	male	wild type	0	2
2	male	wild type	0	2
2	male	wild type	0	2
2	male	wild type	0	2
2	male	wild type	0	2
2	male	wild type	0	2
2	male	wild type	0	2
2	male	wild type	0	2
2	male	wild type	0	2
2	male	wild type	0	2
2	male	wild type	0	2
2	male	wild type	0	2
2	male	wild type	0	2
2	male	wild type	0	2
2	male	wild type	0	2
2	male	wild type	0	2
2	male	wild type	0	2
2	male	wild type	0	2
2	male	wild type	0	2
2	male	wild type	0	2
2	male	wild type	0	2
2	male	wild type	0	2
2	male	wild type	0	2
2	male	wild type	0	2
2	male	wild type	0	2
2	male	wild type	0	2
2	male	wild type	0	2
2	male	wild type	0	2
2	male	wild type	0	2
2	male	wild type	0	2
2	male	wild type	0	2
2	male	wild type	0	2
2	male	wild type	0	2
2	male	wild type	0	2
2	male	wild type	0	2
2	female	wild type	0	1
2	female	wild type	0	1
2	female	wild type	0	1
2	female	wild type	0	1
2	female	wild type	0	1
2	female	wild type	0	1
2	female	wild type	0	1
2	female	wild type	0	1
2	female	wild type	0	1
2	female	wild type	0	1
2	female	wild type	0	1
2	female	wild type	0	1
2	female	wild type	0	1
2	female	wild type	0	1
2	female	wild type	0	1
2	female	wild type	0	1
2	female	wild type	0	1
2	female	wild type	0	1
2	female	wild type	0	1
2	female	wild type	0	1
2	female	wild type	0	1
2	female	wild type	0	1
2	female	wild type	0	1
2	female	wild type	0	1
2	female	wild type	0	1
2	female	wild type	0	1
2	female	wild type	0	1
2	female	wild type	0	1
2	female	wild type	0	1
2	female	wild type	0	1
2	female	wild type	0	1
2	female	wild type	0	1
2	female	wild type	0	1
2	female	wild type	0	1
2	female	wild type	0	1
2	female	wild type	0	1
2	female	wild type	0	1
2	female	wild type	0	1
2	female	wild type	0	1
2	female	wild type	0	1
2	female	wild type	0	1
2	female	wild type	0	1
2	female	wild type	0	1
2	female	wild type	0	1
2	female	wild type	0	1
2	female	wild type	0	1
2	female	wild type	0	1
2	female	wild type	0	1
2	female	wild type	0	1
2	female	wild type	0	1
2	female	wild type	0	1
2	male	wild type	0	1
2	male	wild type	0	1
2	male	wild type	0	1
2	male	wild type	0	1
2	male	wild type	0	1
2	male	wild type	0	1
2	male	wild type	0	1
2	male	wild type	0	1
2	male	wild type	0	1
2	male	wild type	0	1
2	male	wild type	0	1
2	male	wild type	0	1
2	male	wild type	0	1
2	male	wild type	0	1
2	male	wild type	0	1
2	male	wild type	0	1
2	male	wild type	0	1
2	male	wild type	0	1
2	male	wild type	0	1
2	male	wild type	0	1
2	male	wild type	0	1
2	male	wild type	0	1
2	male	wild type	0	1
2	male	wild type	0	1
2	male	wild type	0	1
2	male	wild type	0	1
2	male	wild type	0	1
2	male	wild type	0	1
2	male	wild type	0	1
2	male	wild type	0	1
2	male	wild type	0	1
2	male	wild type	0	1
2	male	wild type	0	1
2	male	wild type	0	1
2	male	wild type	0	1
2	male	wild type	0	1
2	male	wild type	0	1
2	male	wild type	0	1
2	male	wild type	0	1
2	male	wild type	0	1
2	male	wild type	0	1
2	male	wild type	0	1
2	male	wild type	0	1
2	male	wild type	0	1
2	male	wild type	0	1
2	male	wild type	0	1
2	female	wild type	0	0
2	female	wild type	0	0
2	female	wild type	0	0
2	female	wild type	0	0
2	female	wild type	0	0
2	female	wild type	0	0
2	female	wild type	0	0
2	female	wild type	0	0
2	female	wild type	0	0
2	female	wild type	0	0
2	female	wild type	0	0
2	female	wild type	0	0
2	female	wild type	0	0
2	female	wild type	0	0
2	female	wild type	0	0
2	female	wild type	0	0
2	female	wild type	0	0
2	female	wild type	0	0
2	female	wild type	0	0
2	female	wild type	0	0
2	female	wild type	0	0
2	female	wild type	0	0
2	female	wild type	0	0
2	female	wild type	0	0
2	female	wild type	0	0
2	female	wild type	0	0
2	female	wild type	0	0
2	female	wild type	0	0
2	female	wild type	0	0
2	female	wild type	0	0
2	female	wild type	0	0
2	female	wild type	0	0
2	female	wild type	0	0
2	female	wild type	0	0
2	female	wild type	0	0
2	female	wild type	0	0
2	female	wild type	0	0
2	female	wild type	0	0
2	female	wild type	0	0
2	male	wild type	0	0
2	male	wild type	0	0
2	male	wild type	0	0
2	male	wild type	0	0
2	male	wild type	0	0
2	male	wild type	0	0
2	male	wild type	0	0
2	male	wild type	0	0
2	male	wild type	0	0
2	male	wild type	0	0
2	male	wild type	0	0
2	male	wild type	0	0
2	male	wild type	0	0
2	male	wild type	0	0
2	male	wild type	0	0
2	male	wild type	0	0
2	male	wild type	0	0
2	male	wild type	0	0
2	male	wild type	0	0
2	male	wild type	0	0
2	male	wild type	0	0
2	male	wild type	0	0
2	male	wild type	0	0
2	male	wild type	0	0
2	male	wild type	0	0
2	male	wild type	0	0
2	male	wild type	0	0
2	male	wild type	0	0
2	male	wild type	0	0
2	male	wild type	0	0
2	male	wild type	0	0
2	male	wild type	0	0
2	male	wild type	0	0
2	male	wild type	0	0
2	male	wild type	0	0
2	male	wild type	0	0
2	male	wild type	0	0
2	male	wild type	0	0
2	male	wild type	0	0
2	male	wild type	0	0
2	male	wild type	0	0
2	male	wild type	0	0
2	male	wild type	0	0
2	male	wild type	0	0
2	male	wild type	0	0
2	male	wild type	0	0
2	male	wild type	0	0
2	male	wild type	0	0
2	male	wild type	0	0
2	male	wild type	0	0
2	male	wild type	0	0
2	male	wild type	0	0
2	male	wild type	0	0
2	male	wild type	0	0
2	male	wild type	0	0
2	male	wild type	0	0
2	male	wild type	0	0
2	male	wild type	0	0
2	male	wild type	0	0
2	male	wild type	0	0
2	male	wild type	0	0
2	male	wild type	0	0
2	male	wild type	0	0
2	male	wild type	0	0
2	male	wild type	0	0
2	male	wild type	0	0
2	male	wild type	0	0
2	male	wild type	0	0
2	male	wild type	0	0
2	female	wild type	0	4
2	female	wild type	0	4
2	female	wild type	0	4
2	female	wild type	0	4
2	female	wild type	0	4
2	female	wild type	0	4
2	female	wild type	0	4
2	female	wild type	0	4
2	female	wild type	0	4
2	female	wild type	0	4
2	female	wild type	0	4
2	female	wild type	0	4
2	female	wild type	0	4
2	female	wild type	0	4
2	female	wild type	0	4
2	female	wild type	0	4
2	female	wild type	0	4
2	female	wild type	0	4
2	female	wild type	0	4
2	female	wild type	0	4
2	female	wild type	0	4
2	female	wild type	0	4
2	female	wild type	0	4
2	female	wild type	0	4
2	female	wild type	0	4
2	female	wild type	0	4
2	female	wild type	0	4
2	female	wild type	0	4
2	female	wild type	0	4
2	female	wild type	0	4
2	female	wild type	0	4
2	female	wild type	0	4
2	female	wild type	0	4
2	female	wild type	0	4
2	female	wild type	0	4
2	female	wild type	0	4
2	female	wild type	0	4
2	female	wild type	0	4
2	female	wild type	0	4
2	female	wild type	0	4
2	female	wild type	0	4
2	female	wild type	0	4
2	female	wild type	0	4
2	female	wild type	0	4
2	female	wild type	0	4
2	female	wild type	0	4
2	male	wild type	0	4
2	male	wild type	0	4
2	male	wild type	0	4
2	male	wild type	0	4
2	male	wild type	0	4
2	male	wild type	0	4
2	male	wild type	0	4
2	male	wild type	0	4
2	male	wild type	0	4
2	male	wild type	0	4
2	male	wild type	0	4
2	male	wild type	0	4
2	male	wild type	0	4
2	male	wild type	0	4
2	male	wild type	0	4
2	male	wild type	0	4
2	male	wild type	0	4
2	male	wild type	0	4
2	male	wild type	0	4
2	male	wild type	0	4
2	male	wild type	0	4
2	male	wild type	0	4
2	male	wild type	0	4
2	male	wild type	0	4
2	male	wild type	0	4
2	male	wild type	0	4
2	male	wild type	0	4
2	male	wild type	0	4
2	male	wild type	0	4
2	male	wild type	0	4
2	male	wild type	0	4
2	male	wild type	0	4
2	male	wild type	0	4
2	male	wild type	0	4
2	male	wild type	0	4
2	male	wild type	0	4
2	male	wild type	0	4
2	male	wild type	0	4
2	male	wild type	0	4
2	male	wild type	0	4
2	male	wild type	0	4
2	male	wild type	0	4
2	male	wild type	0	4
2	male	wild type	0	4
2	male	wild type	0	4
2	male	wild type	0	4
2	male	wild type	0	4
2	male	wild type	0	4
2	male	wild type	0	4
3	female	wild type	1	3
3	female	wild type	1	3
3	female	wild type	1	3
3	female	wild type	1	3
3	male	wild type	1	3
3	male	wild type	1	3
3	female	wild type	1	2
3	female	wild type	1	2
3	female	wild type	1	2
3	female	wild type	1	2
3	female	wild type	1	2
3	female	wild type	1	2
3	female	wild type	1	2
3	female	wild type	1	2
3	female	wild type	1	2
3	male	wild type	1	2
3	male	wild type	1	2
3	male	wild type	1	2
3	male	wild type	1	2
3	male	wild type	1	2
3	male	wild type	1	2
3	male	wild type	1	2
3	male	wild type	1	2
3	male	wild type	1	2
3	male	wild type	1	2
3	male	wild type	1	2
3	male	wild type	1	2
3	male	wild type	1	2
3	male	wild type	1	2
3	male	wild type	1	2
3	male	wild type	1	2
3	female	wild type	1	1
3	female	wild type	1	1
3	female	wild type	1	1
3	female	wild type	1	1
3	female	wild type	1	1
3	female	wild type	1	1
3	female	wild type	1	1
3	female	wild type	1	1
3	female	wild type	1	1
3	female	wild type	1	1
3	female	wild type	1	1
3	female	wild type	1	1
3	female	wild type	1	1
3	female	wild type	1	1
3	male	wild type	1	1
3	male	wild type	1	1
3	male	wild type	1	1
3	male	wild type	1	1
3	male	wild type	1	1
3	male	wild type	1	1
3	male	wild type	1	1
3	male	wild type	1	1
3	male	wild type	1	1
3	male	wild type	1	1
3	male	wild type	1	1
3	male	wild type	1	1
3	male	wild type	1	1
3	male	wild type	1	1
3	male	wild type	1	1
3	male	wild type	1	1
3	male	wild type	1	1
3	male	wild type	1	1
3	male	wild type	1	1
3	male	wild type	1	1
3	male	wild type	1	1
3	male	wild type	1	1
3	male	wild type	1	1
3	male	wild type	1	1
3	male	wild type	1	1
3	male	wild type	1	1
3	male	wild type	1	1
3	male	wild type	1	1
3	female	wild type	1	0
3	female	wild type	1	0
3	female	wild type	1	0
3	female	wild type	1	0
3	female	wild type	1	0
3	female	wild type	1	0
3	female	wild type	1	0
3	female	wild type	1	0
3	female	wild type	1	0
3	female	wild type	1	0
3	female	wild type	1	0
3	female	wild type	1	0
3	male	wild type	1	0
3	male	wild type	1	0
3	male	wild type	1	0
3	male	wild type	1	0
3	male	wild type	1	0
3	male	wild type	1	0
3	male	wild type	1	0
3	male	wild type	1	0
3	male	wild type	1	0
3	male	wild type	1	0
3	male	wild type	1	0
3	female	wild type	1	4
3	female	wild type	1	4
3	female	wild type	1	4
3	female	wild type	1	4
3	female	wild type	1	4
3	female	wild type	1	4
3	female	wild type	1	4
3	female	wild type	1	4
3	female	wild type	1	4
3	female	wild type	1	4
3	female	wild type	1	4
3	female	wild type	1	4
3	female	wild type	1	4
3	female	wild type	1	4
3	female	wild type	1	4
3	female	wild type	1	4
3	female	wild type	1	4
3	female	wild type	1	4
3	female	wild type	1	4
3	female	wild type	1	4
3	female	wild type	1	4
3	female	wild type	1	4
3	female	wild type	1	4
3	female	wild type	1	4
3	female	wild type	1	4
3	female	wild type	1	4
3	male	wild type	1	4
3	male	wild type	1	4
4	female	wild type	1	3
4	female	wild type	1	3
4	female	wild type	1	3
4	female	wild type	1	3
4	female	wild type	1	3
4	female	wild type	1	3
4	female	wild type	1	3
4	female	wild type	1	3
4	male	wild type	1	3
4	male	wild type	1	3
4	male	wild type	1	3
4	male	wild type	1	3
4	male	wild type	1	3
4	male	wild type	1	3
4	male	wild type	1	3
4	male	wild type	1	3
4	male	wild type	1	3
4	male	wild type	1	3
4	male	wild type	1	3
4	male	wild type	1	3
4	male	wild type	1	3
4	male	wild type	1	3
4	male	wild type	1	3
4	female	wild type	1	2
4	female	wild type	1	2
4	female	wild type	1	2
4	female	wild type	1	2
4	female	wild type	1	2
4	female	wild type	1	2
4	female	wild type	1	2
4	female	wild type	1	2
4	female	wild type	1	2
4	female	wild type	1	2
4	female	wild type	1	2
4	female	wild type	1	2
4	female	wild type	1	2
4	female	wild type	1	2
4	female	wild type	1	2
4	female	wild type	1	2
4	female	wild type	1	2
4	male	wild type	1	2
4	male	wild type	1	2
4	male	wild type	1	2
4	male	wild type	1	2
4	male	wild type	1	2
4	male	wild type	1	2
4	male	wild type	1	2
4	male	wild type	1	2
4	male	wild type	1	2
4	male	wild type	1	2
4	male	wild type	1	2
4	female	wild type	1	1
4	female	wild type	1	1
4	female	wild type	1	1
4	female	wild type	1	1
4	female	wild type	1	1
4	female	wild type	1	1
4	female	wild type	1	1
4	female	wild type	1	1
4	female	wild type	1	1
4	female	wild type	1	1
4	female	wild type	1	1
4	female	wild type	1	1
4	female	wild type	1	1
4	female	wild type	1	1
4	female	wild type	1	1
4	female	wild type	1	1
4	female	wild type	1	1
4	female	wild type	1	1
4	female	wild type	1	1
4	female	wild type	1	1
4	male	wild type	1	1
4	male	wild type	1	1
4	male	wild type	1	1
4	male	wild type	1	1
4	male	wild type	1	1
4	male	wild type	1	1
4	male	wild type	1	1
4	male	wild type	1	1
4	male	wild type	1	1
4	male	wild type	1	1
4	female	wild type	1	0
4	female	wild type	1	0
4	female	wild type	1	0
4	female	wild type	1	0
4	female	wild type	1	0
4	female	wild type	1	0
4	female	wild type	1	0
4	female	wild type	1	0
4	female	wild type	1	0
4	female	wild type	1	0
4	female	wild type	1	0
4	female	wild type	1	0
4	female	wild type	1	0
4	female	wild type	1	0
4	female	wild type	1	0
4	female	wild type	1	0
4	female	wild type	1	0
4	female	wild type	1	0
4	female	wild type	1	0
4	female	wild type	1	0
4	female	wild type	1	0
4	female	wild type	1	0
4	female	wild type	1	0
4	female	wild type	1	0
4	male	wild type	1	0
4	male	wild type	1	0
4	male	wild type	1	0
4	male	wild type	1	0
4	male	wild type	1	0
4	male	wild type	1	0
4	female	wild type	1	4
4	female	wild type	1	4
4	female	wild type	1	4
4	female	wild type	1	4
4	female	wild type	1	4
4	female	wild type	1	4
4	female	wild type	1	4
4	female	wild type	1	4
4	female	wild type	1	4
4	female	wild type	1	4
4	female	wild type	1	4
4	female	wild type	1	4
4	female	wild type	1	4
4	female	wild type	1	4
4	female	wild type	1	4
4	female	wild type	1	4
4	female	wild type	1	4
4	female	wild type	1	4
4	female	wild type	1	4
4	female	wild type	1	4
4	female	wild type	1	4
4	female	wild type	1	4
4	female	wild type	1	4
4	female	wild type	1	4
4	female	wild type	1	4
4	female	wild type	1	4
4	female	wild type	1	4
4	female	wild type	1	4
4	female	wild type	1	4
4	female	wild type	1	4
4	female	wild type	1	4
4	female	wild type	1	4
4	female	wild type	1	4
4	female	wild type	1	4
4	male	wild type	1	4
4	male	wild type	1	4
4	male	wild type	1	4
4	male	wild type	1	4
4	male	wild type	1	4
4	male	wild type	1	4
4	male	wild type	1	4
4	male	wild type	1	4
4	male	wild type	1	4
4	male	wild type	1	4
4	male	wild type	1	4
5	female	wild type	2	3
5	female	wild type	2	3
5	male	wild type	2	3
5	male	wild type	2	3
5	male	wild type	2	3
5	male	wild type	2	3
5	male	wild type	2	3
5	male	wild type	2	3
5	male	wild type	2	3
5	male	wild type	2	3
5	male	wild type	2	3
5	male	wild type	2	3
5	male	wild type	2	3
5	male	wild type	2	3
5	male	wild type	2	3
5	male	wild type	2	3
5	male	wild type	2	3
5	female	wild type	2	2
5	female	wild type	2	2
5	female	wild type	2	2
5	female	wild type	2	2
5	female	wild type	2	2
5	female	wild type	2	2
5	female	wild type	2	2
5	female	wild type	2	2
5	female	wild type	2	2
5	female	wild type	2	2
5	male	wild type	2	2
5	male	wild type	2	2
5	male	wild type	2	2
5	male	wild type	2	2
5	male	wild type	2	2
5	male	wild type	2	2
5	male	wild type	2	2
5	male	wild type	2	2
5	male	wild type	2	2
5	male	wild type	2	2
5	male	wild type	2	2
5	male	wild type	2	2
5	female	wild type	2	1
5	female	wild type	2	1
5	female	wild type	2	1
5	female	wild type	2	1
5	female	wild type	2	1
5	female	wild type	2	1
5	male	wild type	2	1
5	male	wild type	2	1
5	male	wild type	2	1
5	male	wild type	2	1
5	male	wild type	2	1
5	male	wild type	2	1
5	male	wild type	2	1
5	female	wild type	2	0
5	female	wild type	2	0
5	female	wild type	2	0
5	female	wild type	2	0
5	female	wild type	2	0
5	female	wild type	2	0
5	female	wild type	2	0
5	female	wild type	2	0
5	female	wild type	2	0
5	female	wild type	2	0
5	male	wild type	2	0
5	male	wild type	2	0
5	male	wild type	2	0
5	male	wild type	2	0
5	female	wild type	2	4
5	female	wild type	2	4
5	female	wild type	2	4
5	female	wild type	2	4
5	female	wild type	2	4
5	male	wild type	2	4
5	male	wild type	2	4
5	male	wild type	2	4
6	female	wild type	2	3
6	female	wild type	2	3
6	male	wild type	2	3
6	male	wild type	2	3
6	male	wild type	2	3
6	female	wild type	2	2
6	female	wild type	2	2
6	female	wild type	2	2
6	female	wild type	2	2
6	female	wild type	2	2
6	female	wild type	2	2
6	female	wild type	2	2
6	male	wild type	2	2
6	male	wild type	2	2
6	male	wild type	2	2
6	male	wild type	2	2
6	male	wild type	2	2
6	male	wild type	2	2
6	female	wild type	2	1
6	female	wild type	2	1
6	female	wild type	2	1
6	female	wild type	2	1
6	female	wild type	2	1
6	female	wild type	2	1
6	female	wild type	2	1
6	female	wild type	2	1
6	female	wild type	2	1
6	female	wild type	2	1
6	male	wild type	2	1
6	male	wild type	2	1
6	male	wild type	2	1
6	male	wild type	2	1
6	male	wild type	2	1
6	female	wild type	2	0
6	female	wild type	2	0
6	female	wild type	2	0
6	female	wild type	2	0
6	female	wild type	2	0
6	male	wild type	2	0
6	male	wild type	2	0
6	male	wild type	2	0
6	male	wild type	2	0
6	male	wild type	2	0
6	female	wild type	2	4
6	female	wild type	2	4
6	female	wild type	2	4
6	female	wild type	2	4
6	female	wild type	2	4
6	female	wild type	2	4
6	female	wild type	2	4
6	female	wild type	2	4
6	female	wild type	2	4
6	female	wild type	2	4
6	female	wild type	2	4
6	female	wild type	2	4
6	female	wild type	2	4
6	male	wild type	2	4
6	male	wild type	2	4
6	male	wild type	2	4
6	male	wild type	2	4
6	male	wild type	2	4
6	male	wild type	2	4
6	male	wild type	2	4
7	female	wild type	3	3
7	female	wild type	3	3
7	female	wild type	3	3
7	female	wild type	3	3
7	female	wild type	3	3
7	female	wild type	3	3
7	female	wild type	3	3
7	male	wild type	3	3
7	male	wild type	3	3
7	male	wild type	3	3
7	male	wild type	3	3
7	male	wild type	3	3
7	male	wild type	3	3
7	male	wild type	3	3
7	male	wild type	3	3
7	male	wild type	3	3
7	male	wild type	3	3
7	male	wild type	3	3
7	male	wild type	3	3
7	male	wild type	3	3
7	male	wild type	3	3
7	male	wild type	3	3
7	male	wild type	3	3
7	male	wild type	3	3
7	male	wild type	3	3
7	male	wild type	3	3
7	male	wild type	3	3
7	male	wild type	3	3
7	male	wild type	3	3
7	male	wild type	3	3
7	male	wild type	3	3
7	male	wild type	3	3
7	female	wild type	3	2
7	female	wild type	3	2
7	female	wild type	3	2
7	female	wild type	3	2
7	female	wild type	3	2
7	female	wild type	3	2
7	female	wild type	3	2
7	female	wild type	3	2
7	female	wild type	3	2
7	female	wild type	3	2
7	female	wild type	3	2
7	female	wild type	3	2
7	male	wild type	3	2
7	male	wild type	3	2
7	male	wild type	3	2
7	male	wild type	3	2
7	male	wild type	3	2
7	male	wild type	3	2
7	male	wild type	3	2
7	male	wild type	3	2
7	male	wild type	3	2
7	male	wild type	3	2
7	male	wild type	3	2
7	male	wild type	3	2
7	male	wild type	3	2
7	male	wild type	3	2
7	female	wild type	3	1
7	female	wild type	3	1
7	female	wild type	3	1
7	female	wild type	3	1
7	female	wild type	3	1
7	male	wild type	3	1
7	male	wild type	3	1
7	male	wild type	3	1
7	male	wild type	3	1
7	male	wild type	3	1
7	male	wild type	3	1
7	male	wild type	3	1
7	male	wild type	3	1
7	female	wild type	3	0
7	female	wild type	3	4
7	female	wild type	3	4
7	female	wild type	3	4
7	female	wild type	3	4
7	female	wild type	3	4
7	female	wild type	3	4
7	female	wild type	3	4
7	female	wild type	3	4
7	male	wild type	3	4
7	male	wild type	3	4
7	male	wild type	3	4
7	male	wild type	3	4
7	male	wild type	3	4
7	male	wild type	3	4
7	male	wild type	3	4
7	male	wild type	3	4
7	male	wild type	3	4
7	male	wild type	3	4
7	male	wild type	3	4
7	male	wild type	3	4
7	male	wild type	3	4
7	male	wild type	3	4
7	male	wild type	3	4
7	male	wild type	3	4
7	male	wild type	3	4
7	male	wild type	3	4
7	male	wild type	3	4
7	male	wild type	3	4
7	male	wild type	3	4
7	male	wild type	3	4
8	female	wild type	3	3
8	female	wild type	3	3
8	female	wild type	3	3
8	female	wild type	3	3
8	female	wild type	3	3
8	female	wild type	3	3
8	female	wild type	3	3
8	female	wild type	3	3
8	female	wild type	3	3
8	female	wild type	3	3
8	female	wild type	3	3
8	female	wild type	3	3
8	female	wild type	3	3
8	female	wild type	3	3
8	female	wild type	3	3
8	female	wild type	3	3
8	female	wild type	3	3
8	female	wild type	3	3
8	female	wild type	3	3
8	female	wild type	3	3
8	female	wild type	3	3
8	female	wild type	3	3
8	female	wild type	3	3
8	male	wild type	3	3
8	male	wild type	3	3
8	male	wild type	3	3
8	male	wild type	3	3
8	male	wild type	3	3
8	male	wild type	3	3
8	male	wild type	3	3
8	male	wild type	3	3
8	male	wild type	3	3
8	male	wild type	3	3
8	male	wild type	3	3
8	male	wild type	3	3
8	male	wild type	3	3
8	male	wild type	3	3
8	male	wild type	3	3
8	male	wild type	3	3
8	male	wild type	3	3
8	male	wild type	3	3
8	male	wild type	3	3
8	male	wild type	3	3
8	male	wild type	3	3
8	male	wild type	3	3
8	male	wild type	3	3
8	male	wild type	3	3
8	male	wild type	3	3
8	male	wild type	3	3
8	male	wild type	3	3
8	male	wild type	3	3
8	male	wild type	3	3
8	male	wild type	3	3
8	male	wild type	3	3
8	male	wild type	3	3
8	male	wild type	3	3
8	male	wild type	3	3
8	male	wild type	3	3
8	male	wild type	3	3
8	male	wild type	3	3
8	male	wild type	3	3
8	male	wild type	3	3
8	male	wild type	3	3
8	male	wild type	3	3
8	female	wild type	3	2
8	female	wild type	3	2
8	female	wild type	3	2
8	female	wild type	3	2
8	female	wild type	3	2
8	female	wild type	3	2
8	female	wild type	3	2
8	female	wild type	3	2
8	female	wild type	3	2
8	female	wild type	3	2
8	female	wild type	3	2
8	female	wild type	3	2
8	female	wild type	3	2
8	female	wild type	3	2
8	female	wild type	3	2
8	female	wild type	3	2
8	female	wild type	3	2
8	male	wild type	3	2
8	male	wild type	3	2
8	male	wild type	3	2
8	male	wild type	3	2
8	male	wild type	3	2
8	male	wild type	3	2
8	male	wild type	3	2
8	male	wild type	3	2
8	male	wild type	3	2
8	male	wild type	3	2
8	male	wild type	3	2
8	male	wild type	3	2
8	male	wild type	3	2
8	male	wild type	3	2
8	male	wild type	3	2
8	male	wild type	3	2
8	male	wild type	3	2
8	male	wild type	3	2
8	male	wild type	3	2
8	male	wild type	3	2
8	male	wild type	3	2
8	male	wild type	3	2
8	male	wild type	3	2
8	male	wild type	3	2
8	male	wild type	3	2
8	male	wild type	3	2
8	male	wild type	3	2
8	male	wild type	3	2
8	male	wild type	3	2
8	male	wild type	3	2
8	male	wild type	3	2
8	male	wild type	3	2
8	male	wild type	3	2
8	male	wild type	3	2
8	male	wild type	3	2
8	male	wild type	3	2
8	female	wild type	3	1
8	female	wild type	3	1
8	female	wild type	3	1
8	female	wild type	3	1
8	female	wild type	3	1
8	female	wild type	3	1
8	female	wild type	3	1
8	female	wild type	3	1
8	female	wild type	3	1
8	female	wild type	3	1
8	female	wild type	3	1
8	female	wild type	3	1
8	female	wild type	3	1
8	female	wild type	3	1
8	female	wild type	3	1
8	female	wild type	3	1
8	female	wild type	3	1
8	female	wild type	3	1
8	female	wild type	3	1
8	female	wild type	3	1
8	female	wild type	3	1
8	female	wild type	3	1
8	female	wild type	3	1
8	female	wild type	3	1
8	male	wild type	3	1
8	male	wild type	3	1
8	male	wild type	3	1
8	male	wild type	3	1
8	male	wild type	3	1
8	male	wild type	3	1
8	male	wild type	3	1
8	male	wild type	3	1
8	male	wild type	3	1
8	male	wild type	3	1
8	male	wild type	3	1
8	male	wild type	3	1
8	male	wild type	3	1
8	male	wild type	3	1
8	male	wild type	3	1
8	male	wild type	3	1
8	male	wild type	3	1
8	male	wild type	3	1
8	male	wild type	3	1
8	male	wild type	3	1
8	male	wild type	3	1
8	male	wild type	3	1
8	male	wild type	3	1
8	female	wild type	3	0
8	female	wild type	3	0
8	female	wild type	3	0
8	female	wild type	3	0
8	female	wild type	3	0
8	female	wild type	3	0
8	female	wild type	3	0
8	female	wild type	3	0
8	female	wild type	3	0
8	female	wild type	3	0
8	female	wild type	3	0
8	female	wild type	3	0
8	female	wild type	3	0
8	female	wild type	3	0
8	female	wild type	3	0
8	male	wild type	3	0
8	male	wild type	3	0
8	male	wild type	3	0
8	male	wild type	3	0
8	male	wild type	3	0
8	male	wild type	3	0
8	male	wild type	3	0
8	male	wild type	3	0
8	male	wild type	3	0
8	male	wild type	3	0
8	male	wild type	3	0
8	male	wild type	3	0
8	male	wild type	3	0
8	male	wild type	3	0
8	male	wild type	3	0
8	male	wild type	3	0
8	male	wild type	3	0
8	male	wild type	3	0
8	male	wild type	3	0
8	male	wild type	3	0
8	female	wild type	3	4
8	female	wild type	3	4
8	female	wild type	3	4
8	female	wild type	3	4
8	female	wild type	3	4
8	female	wild type	3	4
8	female	wild type	3	4
8	female	wild type	3	4
8	female	wild type	3	4
8	female	wild type	3	4
8	female	wild type	3	4
8	female	wild type	3	4
8	female	wild type	3	4
8	female	wild type	3	4
8	female	wild type	3	4
8	female	wild type	3	4
8	female	wild type	3	4
8	female	wild type	3	4
8	female	wild type	3	4
8	female	wild type	3	4
8	female	wild type	3	4
8	female	wild type	3	4
8	male	wild type	3	4
8	male	wild type	3	4
8	male	wild type	3	4
8	male	wild type	3	4
8	male	wild type	3	4
8	male	wild type	3	4
8	male	wild type	3	4
8	male	wild type	3	4
8	male	wild type	3	4
8	male	wild type	3	4
8	male	wild type	3	4
8	male	wild type	3	4
8	male	wild type	3	4
8	male	wild type	3	4
8	male	wild type	3	4
8	male	wild type	3	4
8	male	wild type	3	4
8	male	wild type	3	4
8	male	wild type	3	4
8	male	wild type	3	4
8	male	wild type	3	4
8	male	wild type	3	4
8	male	wild type	3	4
8	male	wild type	3	4
8	male	wild type	3	4
8	male	wild type	3	4
8	male	wild type	3	4
8	male	wild type	3	4
8	male	wild type	3	4
8	male	wild type	3	4
8	male	wild type	3	4
8	male	wild type	3	4
8	male	wild type	3	4
9	female	wild type	4	3
9	female	wild type	4	3
9	female	wild type	4	3
9	female	wild type	4	3
9	female	wild type	4	3
9	female	wild type	4	3
9	female	wild type	4	3
9	female	wild type	4	3
9	female	wild type	4	3
9	male	wild type	4	3
9	male	wild type	4	3
9	male	wild type	4	3
9	male	wild type	4	3
9	male	wild type	4	3
9	male	wild type	4	3
9	male	wild type	4	3
9	male	wild type	4	3
9	male	wild type	4	3
9	male	wild type	4	3
9	male	wild type	4	3
9	male	wild type	4	3
9	male	wild type	4	3
9	male	wild type	4	3
9	male	wild type	4	3
9	male	wild type	4	3
9	female	wild type	4	2
9	female	wild type	4	2
9	female	wild type	4	2
9	female	wild type	4	2
9	female	wild type	4	2
9	female	wild type	4	2
9	female	wild type	4	2
9	female	wild type	4	2
9	female	wild type	4	2
9	female	wild type	4	2
9	female	wild type	4	2
9	female	wild type	4	2
9	female	wild type	4	2
9	female	wild type	4	2
9	female	wild type	4	2
9	female	wild type	4	2
9	female	wild type	4	2
9	female	wild type	4	2
9	female	wild type	4	2
9	female	wild type	4	2
9	female	wild type	4	2
9	male	wild type	4	2
9	male	wild type	4	2
9	male	wild type	4	2
9	male	wild type	4	2
9	male	wild type	4	2
9	male	wild type	4	2
9	male	wild type	4	2
9	male	wild type	4	2
9	male	wild type	4	2
9	male	wild type	4	2
9	male	wild type	4	2
9	male	wild type	4	2
9	male	wild type	4	2
9	male	wild type	4	2
9	male	wild type	4	2
9	male	wild type	4	2
9	male	wild type	4	2
9	male	wild type	4	2
9	male	wild type	4	2
9	male	wild type	4	2
9	male	wild type	4	2
9	male	wild type	4	2
9	male	wild type	4	2
9	male	wild type	4	2
9	male	wild type	4	2
9	male	wild type	4	2
9	male	wild type	4	2
9	male	wild type	4	2
9	male	wild type	4	2
9	male	wild type	4	2
9	male	wild type	4	2
9	male	wild type	4	2
9	male	wild type	4	2
9	male	wild type	4	2
9	male	wild type	4	2
9	male	wild type	4	2
9	male	wild type	4	2
9	male	wild type	4	2
9	female	wild type	4	1
9	female	wild type	4	1
9	female	wild type	4	1
9	female	wild type	4	1
9	female	wild type	4	1
9	female	wild type	4	1
9	female	wild type	4	1
9	female	wild type	4	1
9	female	wild type	4	1
9	female	wild type	4	1
9	female	wild type	4	1
9	female	wild type	4	1
9	female	wild type	4	1
9	male	wild type	4	1
9	male	wild type	4	1
9	male	wild type	4	1
9	male	wild type	4	1
9	male	wild type	4	1
9	male	wild type	4	1
9	male	wild type	4	1
9	male	wild type	4	1
9	male	wild type	4	1
9	male	wild type	4	1
9	male	wild type	4	1
9	male	wild type	4	1
9	male	wild type	4	1
9	male	wild type	4	1
9	male	wild type	4	1
9	male	wild type	4	1
9	male	wild type	4	1
9	male	wild type	4	1
9	male	wild type	4	1
9	male	wild type	4	1
9	female	wild type	4	0
9	female	wild type	4	0
9	female	wild type	4	0
9	female	wild type	4	0
9	female	wild type	4	0
9	female	wild type	4	0
9	female	wild type	4	0
9	female	wild type	4	0
9	female	wild type	4	0
9	female	wild type	4	0
9	female	wild type	4	0
9	male	wild type	4	0
9	male	wild type	4	0
9	male	wild type	4	0
9	male	wild type	4	0
9	male	wild type	4	0
9	male	wild type	4	0
9	male	wild type	4	0
9	male	wild type	4	0
9	female	wild type	4	4
9	female	wild type	4	4
9	female	wild type	4	4
9	female	wild type	4	4
9	female	wild type	4	4
9	female	wild type	4	4
9	female	wild type	4	4
9	female	wild type	4	4
9	female	wild type	4	4
9	female	wild type	4	4
9	female	wild type	4	4
9	female	wild type	4	4
9	female	wild type	4	4
9	female	wild type	4	4
9	female	wild type	4	4
9	female	wild type	4	4
9	female	wild type	4	4
9	female	wild type	4	4
9	female	wild type	4	4
9	female	wild type	4	4
9	female	wild type	4	4
9	female	wild type	4	4
9	female	wild type	4	4
9	female	wild type	4	4
9	male	wild type	4	4
9	male	wild type	4	4
9	male	wild type	4	4
9	male	wild type	4	4
9	male	wild type	4	4
9	male	wild type	4	4
9	male	wild type	4	4
9	male	wild type	4	4
9	male	wild type	4	4
9	male	wild type	4	4
9	male	wild type	4	4
9	male	wild type	4	4
9	male	wild type	4	4
9	male	wild type	4	4
9	male	wild type	4	4
9	male	wild type	4	4
9	male	wild type	4	4
9	male	wild type	4	4
9	male	wild type	4	4
9	male	wild type	4	4
9	male	wild type	4	4
9	male	wild type	4	4
9	male	wild type	4	4
9	male	wild type	4	4
9	male	wild type	4	4
9	male	wild type	4	4
9	male	wild type	4	4
9	male	wild type	4	4
9	male	wild type	4	4
9	male	wild type	4	4
9	male	wild type	4	4
9	male	wild type	4	4
9	male	wild type	4	4
9	male	wild type	4	4
9	male	wild type	4	4
9	male	wild type	4	4
9	male	wild type	4	4
10	female	wild type	4	3
10	female	wild type	4	3
10	female	wild type	4	3
10	female	wild type	4	3
10	female	wild type	4	3
10	female	wild type	4	3
10	female	wild type	4	3
10	female	wild type	4	3
10	female	wild type	4	3
10	female	wild type	4	3
10	female	wild type	4	3
10	female	wild type	4	3
10	female	wild type	4	3
10	male	wild type	4	3
10	male	wild type	4	3
10	male	wild type	4	3
10	male	wild type	4	3
10	female	wild type	4	2
10	female	wild type	4	2
10	female	wild type	4	2
10	female	wild type	4	2
10	female	wild type	4	2
10	female	wild type	4	2
10	female	wild type	4	2
10	female	wild type	4	2
10	female	wild type	4	2
10	male	wild type	4	2
10	male	wild type	4	2
10	male	wild type	4	2
10	male	wild type	4	2
10	male	wild type	4	2
10	male	wild type	4	2
10	male	wild type	4	2
10	male	wild type	4	2
10	male	wild type	4	2
10	male	wild type	4	2
10	male	wild type	4	2
10	male	wild type	4	2
10	male	wild type	4	2
10	female	wild type	4	1
10	female	wild type	4	1
10	female	wild type	4	1
10	female	wild type	4	1
10	female	wild type	4	1
10	female	wild type	4	1
10	female	wild type	4	1
10	female	wild type	4	1
10	female	wild type	4	1
10	female	wild type	4	1
10	female	wild type	4	1
10	female	wild type	4	1
10	male	wild type	4	1
10	male	wild type	4	1
10	male	wild type	4	1
10	male	wild type	4	1
10	male	wild type	4	1
10	male	wild type	4	1
10	male	wild type	4	1
10	male	wild type	4	1
10	male	wild type	4	1
10	male	wild type	4	1
10	male	wild type	4	1
10	male	wild type	4	1
10	male	wild type	4	1
10	female	wild type	4	0
10	female	wild type	4	0
10	female	wild type	4	0
10	female	wild type	4	0
10	female	wild type	4	0
10	female	wild type	4	0
10	female	wild type	4	0
10	male	wild type	4	0
10	male	wild type	4	0
10	male	wild type	4	0
10	male	wild type	4	0
10	male	wild type	4	0
10	male	wild type	4	0
10	male	wild type	4	0
10	male	wild type	4	0
10	female	wild type	4	4
10	female	wild type	4	4
10	female	wild type	4	4
10	female	wild type	4	4
10	female	wild type	4	4
10	female	wild type	4	4
10	female	wild type	4	4
10	female	wild type	4	4
10	female	wild type	4	4
10	female	wild type	4	4
10	female	wild type	4	4
10	male	wild type	4	4
10	male	wild type	4	4
10	male	wild type	4	4
10	male	wild type	4	4
10	male	wild type	4	4
10	male	wild type	4	4
10	male	wild type	4	4
10	male	wild type	4	4
10	male	wild type	4	4
10	male	wild type	4	4
10	male	wild type	4	4
10	male	wild type	4	4
10	male	wild type	4	4
10	male	wild type	4	4
10	male	wild type	4	4
21	female	white	0	3
21	female	white	0	3
21	female	white	0	3
21	female	white	0	3
21	female	white	0	3
21	female	white	0	3
21	female	white	0	3
21	female	white	0	3
21	female	white	0	3
21	female	white	0	3
21	female	white	0	3
21	female	white	0	3
21	female	white	0	3
21	female	white	0	3
21	female	white	0	3
21	female	white	0	3
21	female	white	0	3
21	female	white	0	3
21	male	white	0	3
21	male	white	0	3
21	male	white	0	3
21	male	white	0	3
21	male	white	0	3
21	male	white	0	3
21	male	white	0	3
21	male	white	0	3
21	male	white	0	3
21	male	white	0	3
21	male	white	0	3
21	male	white	0	3
21	male	white	0	3
21	male	white	0	3
21	male	white	0	3
21	male	white	0	3
21	male	white	0	3
21	male	white	0	3
21	male	white	0	3
21	female	white	0	2
21	female	white	0	2
21	female	white	0	2
21	female	white	0	2
21	female	white	0	2
21	female	white	0	2
21	female	white	0	2
21	female	white	0	2
21	female	white	0	2
21	male	white	0	2
21	male	white	0	2
21	male	white	0	2
21	male	white	0	2
21	male	white	0	2
21	male	white	0	2
21	male	white	0	2
21	male	white	0	2
21	male	white	0	2
21	male	white	0	2
21	male	white	0	2
21	male	white	0	2
21	male	white	0	2
21	male	white	0	2
21	male	white	0	2
21	male	white	0	2
21	male	white	0	2
21	male	white	0	2
21	male	white	0	2
21	male	white	0	2
21	male	white	0	2
21	male	white	0	2
21	female	white	0	1
21	female	white	0	1
21	female	white	0	1
21	female	white	0	1
21	female	white	0	1
21	female	white	0	1
21	female	white	0	1
21	female	white	0	1
21	female	white	0	1
21	female	white	0	1
21	female	white	0	1
21	female	white	0	1
21	female	white	0	1
21	female	white	0	1
21	male	white	0	1
21	male	white	0	1
21	male	white	0	1
21	male	white	0	1
21	male	white	0	1
21	male	white	0	1
21	male	white	0	1
21	male	white	0	1
21	male	white	0	1
21	male	white	0	1
21	male	white	0	1
21	male	white	0	1
21	male	white	0	1
21	male	white	0	1
21	male	white	0	1
21	male	white	0	1
21	male	white	0	1
21	male	white	0	1
21	female	white	0	0
21	female	white	0	0
21	female	white	0	0
21	female	white	0	0
21	female	white	0	0
21	female	white	0	0
21	female	white	0	0
21	female	white	0	0
21	female	white	0	0
21	female	white	0	0
21	female	white	0	0
21	female	white	0	0
21	female	white	0	0
21	female	white	0	0
21	male	white	0	0
21	male	white	0	0
21	male	white	0	0
21	male	white	0	0
21	male	white	0	0
21	male	white	0	0
21	male	white	0	0
21	male	white	0	0
21	male	white	0	0
21	male	white	0	0
21	male	white	0	0
21	male	white	0	0
21	male	white	0	0
21	male	white	0	0
21	male	white	0	0
21	male	white	0	0
21	male	white	0	0
21	male	white	0	0
21	male	white	0	0
21	male	white	0	0
21	male	white	0	0
21	male	white	0	0
21	male	white	0	0
21	male	white	0	0
21	male	white	0	0
21	male	white	0	0
21	male	white	0	0
21	male	white	0	0
21	male	white	0	0
21	male	white	0	0
21	male	white	0	0
21	male	white	0	0
21	male	white	0	0
21	male	white	0	0
21	female	white	0	4
21	female	white	0	4
21	female	white	0	4
21	female	white	0	4
21	female	white	0	4
21	female	white	0	4
21	female	white	0	4
21	female	white	0	4
21	female	white	0	4
21	female	white	0	4
21	female	white	0	4
21	female	white	0	4
21	female	white	0	4
21	female	white	0	4
21	female	white	0	4
21	female	white	0	4
21	female	white	0	4
21	female	white	0	4
21	female	white	0	4
21	female	white	0	4
21	female	white	0	4
21	female	white	0	4
21	female	white	0	4
21	female	white	0	4
21	female	white	0	4
21	female	white	0	4
21	female	white	0	4
21	female	white	0	4
21	female	white	0	4
21	female	white	0	4
21	female	white	0	4
21	female	white	0	4
21	female	white	0	4
21	female	white	0	4
21	female	white	0	4
21	female	white	0	4
21	female	white	0	4
21	female	white	0	4
21	female	white	0	4
21	female	white	0	4
21	female	white	0	4
21	female	white	0	4
21	female	white	0	4
21	female	white	0	4
21	male	white	0	4
21	male	white	0	4
21	male	white	0	4
21	male	white	0	4
21	male	white	0	4
21	male	white	0	4
21	male	white	0	4
21	male	white	0	4
21	male	white	0	4
21	male	white	0	4
21	male	white	0	4
21	male	white	0	4
21	male	white	0	4
21	male	white	0	4
21	male	white	0	4
21	male	white	0	4
21	male	white	0	4
21	male	white	0	4
21	male	white	0	4
21	male	white	0	4
21	male	white	0	4
21	male	white	0	4
21	male	white	0	4
21	male	white	0	4
21	male	white	0	4
21	male	white	0	4
21	male	white	0	4
21	male	white	0	4
21	male	white	0	4
21	male	white	0	4
22	female	white	0	3
22	female	white	0	3
22	female	white	0	3
22	female	white	0	3
22	female	white	0	3
22	female	white	0	3
22	female	white	0	3
22	female	white	0	3
22	female	white	0	3
22	female	white	0	3
22	male	white	0	3
22	male	white	0	3
22	male	white	0	3
22	male	white	0	3
22	male	white	0	3
22	male	white	0	3
22	male	white	0	3
22	male	white	0	3
22	female	white	0	2
22	female	white	0	2
22	female	white	0	2
22	female	white	0	2
22	female	white	0	2
22	female	white	0	2
22	female	white	0	2
22	female	white	0	2
22	female	white	0	2
22	female	white	0	2
22	female	white	0	2
22	female	white	0	2
22	female	white	0	2
22	female	white	0	2
22	male	white	0	2
22	male	white	0	2
22	male	white	0	2
22	male	white	0	2
22	male	white	0	2
22	male	white	0	2
22	male	white	0	2
22	male	white	0	2
22	male	white	0	2
22	male	white	0	2
22	male	white	0	2
22	male	white	0	2
22	male	white	0	2
22	male	white	0	2
22	male	white	0	2
22	male	white	0	2
22	male	white	0	2
22	male	white	0	2
22	male	white	0	2
22	male	white	0	2
22	male	white	0	2
22	male	white	0	2
22	female	white	0	1
22	female	white	0	1
22	female	white	0	1
22	female	white	0	1
22	female	white	0	1
22	female	white	0	1
22	female	white	0	1
22	female	white	0	1
22	female	white	0	1
22	female	white	0	1
22	male	white	0	1
22	male	white	0	1
22	male	white	0	1
22	male	white	0	1
22	male	white	0	1
22	male	white	0	1
22	male	white	0	1
22	male	white	0	1
22	male	white	0	1
22	male	white	0	1
22	male	white	0	1
22	male	white	0	1
22	male	white	0	1
22	male	white	0	1
22	male	white	0	1
22	male	white	0	1
22	male	white	0	1
[truncated: 1,105 more rows]
