# Supplementary material for: Phenotype-dependent habitat choice is too weak to cause assortative mating between Drosophila melanogaster strains differing in light sensitivity
Source: PLoS One. 2020 Oct 15;15(10):e0234223. doi: 10.1371/journal.pone.0234223 (PMC7561098; doi:10.1371/journal.pone.0234223)
Supplement: S2 Dataset — (CSV) [file pone.0234223.s003.csv]

sex	stock	release	migrate	capture	mated	mate	inbred	generation	immigration
0	0	0	0	0	1	0	1	0	observed
0	0	0	1	3	1	1	0	0	observed
0	0	0	1	3	1	0	1	0	observed
0	0	0	1	1	1	0	1	0	observed
0	0	0	1	3	1	0	1	0	observed
0	0	0	1	1	1	1	0	0	observed
0	0	0	1	4	1	0	1	0	observed
0	0	0	1	2	1	1	0	0	observed
0	0	0	1	3	1	0	1	0	observed
0	0	0	1	2	1	0	1	0	observed
0	0	1	1	2	1	0	1	0	observed
0	0	1	1	3	1	1	0	0	observed
0	0	1	1	4	1	0	1	0	observed
0	0	1	1	2	1	1	0	0	observed
0	0	1	1	3	1	1	0	0	observed
0	0	1	1	4	1	0	1	0	observed
0	0	1	1	2	1	0	1	0	observed
0	0	1	1	0	1	0	1	0	observed
0	0	1	1	4	1	1	0	0	observed
0	0	1	1	3	1	0	1	0	observed
0	0	2	1	4	1	0	1	0	observed
0	0	2	1	3	1	1	0	0	observed
0	0	2	1	1	1	0	1	0	observed
0	0	2	1	3	1	0	1	0	observed
0	0	2	0	2	1	0	1	0	observed
0	0	2	1	0	1	1	0	0	observed
0	0	2	1	0	1	0	1	0	observed
0	0	2	1	3	1	1	0	0	observed
0	0	2	1	4	1	0	1	0	observed
0	0	2	1	4	1	0	1	0	observed
0	0	3	1	4	1	1	0	0	observed
0	0	3	1	2	1	0	1	0	observed
0	0	3	1	4	1	1	0	0	observed
0	0	3	1	1	1	1	0	0	observed
0	0	3	1	2	1	0	1	0	observed
0	0	3	0	3	1	0	1	0	observed
0	0	3	1	0	1	0	1	0	observed
0	0	3	1	1	1	0	1	0	observed
0	0	3	1	2	1	1	0	0	observed
0	0	3	1	1	1	0	1	0	observed
0	0	4	1	0	1	1	0	0	observed
0	0	4	1	0	1	1	0	0	observed
0	0	4	1	0	1	0	1	0	observed
0	0	4	0	4	1	0	1	0	observed
0	0	4	0	4	1	0	1	0	observed
0	0	4	1	0	1	1	0	0	observed
0	0	4	0	4	1	1	0	0	observed
0	0	4	1	1	1	1	0	0	observed
0	0	4	1	1	1	0	1	0	observed
0	0	4	1	1	1	0	1	0	observed
0	1	0	1	1	1	1	1	0	observed
0	1	0	1	2	1	1	1	0	observed
0	1	0	1	1	1	1	1	0	observed
0	1	0	1	4	1	0	0	0	observed
0	1	0	1	4	1	0	0	0	observed
0	1	0	1	1	1	0	0	0	observed
0	1	0	1	4	1	1	1	0	observed
0	1	0	1	2	1	1	1	0	observed
0	1	0	1	3	1	1	1	0	observed
0	1	0	1	4	1	0	0	0	observed
0	1	1	0	1	1	1	1	0	observed
0	1	1	1	4	1	0	0	0	observed
0	1	1	1	4	1	0	0	0	observed
0	1	1	0	1	1	0	0	0	observed
0	1	1	1	3	1	0	0	0	observed
0	1	1	0	1	1	0	0	0	observed
0	1	1	1	4	1	0	0	0	observed
0	1	1	1	0	1	0	0	0	observed
0	1	1	1	3	1	1	1	0	observed
0	1	1	1	2	1	1	1	0	observed
0	1	2	1	4	1	1	1	0	observed
0	1	2	1	4	1	1	1	0	observed
0	1	2	1	0	1	0	0	0	observed
0	1	2	1	3	1	0	0	0	observed
0	1	2	1	4	1	0	0	0	observed
0	1	2	1	0	1	1	1	0	observed
0	1	2	1	3	1	0	0	0	observed
0	1	2	1	1	1	0	0	0	observed
0	1	2	1	0	1	1	1	0	observed
0	1	2	1	3	1	0	0	0	observed
0	1	3	1	0	1	0	0	0	observed
0	1	3	0	3	1	1	1	0	observed
0	1	3	0	3	1	0	0	0	observed
0	1	3	0	3	1	0	0	0	observed
0	1	3	1	4	1	1	1	0	observed
0	1	3	0	3	1	0	0	0	observed
0	1	3	1	0	1	1	1	0	observed
0	1	3	1	1	1	0	0	0	observed
0	1	3	1	1	1	1	1	0	observed
0	1	3	1	4	1	1	1	0	observed
0	1	4	1	1	1	1	1	0	observed
0	1	4	1	1	1	1	1	0	observed
0	1	4	1	3	1	1	1	0	observed
0	1	4	1	0	1	0	0	0	observed
0	1	4	1	3	1	1	1	0	observed
0	1	4	1	1	1	0	0	0	observed
0	1	4	0	4	1	0	0	0	observed
0	1	4	1	3	1	1	1	0	observed
0	1	4	1	0	1	1	1	0	observed
0	1	4	0	4	1	0	0	0	observed
1	0	0	0	0	1	0	1	0	observed
1	0	0	0	0	1	1	0	0	observed
1	0	0	1	4	1	0	1	0	observed
1	0	0	1	4	1	1	0	0	observed
1	0	0	1	4	1	1	0	0	observed
1	0	0	1	2	1	0	1	0	observed
1	0	0	0	0	1	0	1	0	observed
1	0	0	0	0	1	1	0	0	observed
1	0	0	1	2	1	0	1	0	observed
1	0	0	0	0	1	0	1	0	observed
1	0	1	1	2	1	0	1	0	observed
1	0	1	1	4	1	1	0	0	observed
1	0	1	1	0	1	0	1	0	observed
1	0	1	0	1	1	0	1	0	observed
1	0	1	1	0	1	1	0	0	observed
1	0	1	0	1	1	0	1	0	observed
1	0	1	1	4	1	0	1	0	observed
1	0	1	0	1	1	1	0	0	observed
1	0	1	1	4	1	1	0	0	observed
1	0	1	0	1	1	0	1	0	observed
1	0	2	1	3	1	1	0	0	observed
1	0	2	1	0	1	0	1	0	observed
1	0	2	1	3	1	1	0	0	observed
1	0	2	1	1	1	1	0	0	observed
1	0	2	1	3	1	1	0	0	observed
1	0	2	1	4	1	0	1	0	observed
1	0	2	0	2	1	0	1	0	observed
1	0	2	1	4	1	0	1	0	observed
1	0	2	1	1	1	0	1	0	observed
1	0	2	1	3	1	0	1	0	observed
1	0	3	1	0	1	0	1	0	observed
1	0	3	1	4	1	1	0	0	observed
1	0	3	1	4	1	0	1	0	observed
1	0	3	1	2	1	0	1	0	observed
1	0	3	1	1	1	0	1	0	observed
1	0	3	0	3	1	0	1	0	observed
1	0	3	0	3	1	0	1	0	observed
1	0	3	0	3	1	0	1	0	observed
1	0	3	1	2	1	0	1	0	observed
1	0	3	1	1	1	1	0	0	observed
1	0	4	0	4	1	1	0	0	observed
1	0	4	0	4	1	1	0	0	observed
1	0	4	0	4	1	0	1	0	observed
1	0	4	1	1	1	0	1	0	observed
1	0	4	1	1	1	1	0	0	observed
1	0	4	1	0	1	0	1	0	observed
1	0	4	1	3	1	0	1	0	observed
1	0	4	0	4	1	1	0	0	observed
1	0	4	0	4	1	0	1	0	observed
1	0	4	1	2	1	0	1	0	observed
1	1	0	1	3	1	0	0	0	observed
1	1	0	0	0	1	0	0	0	observed
1	1	0	0	0	1	0	0	0	observed
1	1	0	1	2	1	0	0	0	observed
1	1	0	1	3	1	0	0	0	observed
1	1	0	1	1	1	1	1	0	observed
1	1	0	1	4	1	1	1	0	observed
1	1	0	1	4	1	1	1	0	observed
1	1	0	1	2	1	0	0	0	observed
1	1	0	1	2	1	0	0	0	observed
1	1	1	1	4	1	0	0	0	observed
1	1	1	0	1	1	1	1	0	observed
1	1	1	0	1	1	1	1	0	observed
1	1	1	1	2	1	1	1	0	observed
1	1	1	1	4	1	0	0	0	observed
1	1	1	0	1	1	0	0	0	observed
1	1	1	1	4	1	0	0	0	observed
1	1	1	1	3	1	0	0	0	observed
1	1	1	1	3	1	1	1	0	observed
1	1	1	1	0	1	1	1	0	observed
1	1	2	1	3	1	0	0	0	observed
1	1	2	1	3	1	1	1	0	observed
1	1	2	1	3	1	1	1	0	observed
1	1	2	1	4	1	1	1	0	observed
1	1	2	1	4	1	0	0	0	observed
1	1	2	1	0	1	0	0	0	observed
1	1	2	1	4	1	1	1	0	observed
1	1	2	1	0	1	0	0	0	observed
1	1	2	0	2	1	0	0	0	observed
1	1	2	0	2	1	0	0	0	observed
1	1	3	1	2	1	0	0	0	observed
1	1	3	1	0	1	1	1	0	observed
1	1	3	1	4	1	0	0	0	observed
1	1	3	0	3	1	0	0	0	observed
1	1	3	1	2	1	0	0	0	observed
1	1	3	1	2	1	0	0	0	observed
1	1	3	1	4	1	1	1	0	observed
1	1	3	0	3	1	0	0	0	observed
1	1	3	1	0	1	0	0	0	observed
1	1	3	1	1	1	1	1	0	observed
1	1	4	1	1	1	1	1	0	observed
1	1	4	0	4	1	0	0	0	observed
1	1	4	0	4	1	0	0	0	observed
1	1	4	1	1	1	1	1	0	observed
1	1	4	1	3	1	1	1	0	observed
1	1	4	1	1	1	0	0	0	observed
1	1	4	1	2	1	1	1	0	observed
1	1	4	0	4	1	1	1	0	observed
1	1	4	1	1	1	1	1	0	observed
1	1	4	1	2	1	0	0	0	observed
0	0	0	1	2	1	1	0	1	observed
0	0	0	1	4	1	1	0	1	observed
0	0	0	1	2	1	1	0	1	observed
0	0	0	1	3	1	1	0	1	observed
0	0	0	1	1	1	1	0	1	observed
0	0	0	0	0	1	1	0	1	observed
0	0	0	0	0	1	1	0	1	observed
0	0	0	1	4	1	0	1	1	observed
0	0	0	1	2	1	1	0	1	observed
0	0	0	1	4	1	0	1	1	observed
0	0	1	1	2	1	1	0	1	observed
0	0	1	1	0	1	1	0	1	observed
0	0	1	1	0	1	0	1	1	observed
0	0	1	1	4	1	0	1	1	observed
0	0	1	1	0	1	0	1	1	observed
0	0	1	1	4	1	0	1	1	observed
0	0	1	1	4	1	0	1	1	observed
0	0	1	1	2	1	0	1	1	observed
0	0	1	1	2	1	0	1	1	observed
0	0	1	1	0	1	1	0	1	observed
0	0	2	1	1	1	1	0	1	observed
0	0	2	1	1	1	0	1	1	observed
0	0	2	1	1	1	1	0	1	observed
0	0	2	1	3	1	0	1	1	observed
0	0	2	0	2	1	0	1	1	observed
0	0	2	1	1	1	0	1	1	observed
0	0	2	1	3	1	1	0	1	observed
0	0	2	1	0	1	1	0	1	observed
0	0	2	1	1	1	0	1	1	observed
0	0	2	1	4	1	1	0	1	observed
0	0	3	1	4	1	1	0	1	observed
0	0	3	1	2	1	1	0	1	observed
0	0	3	1	1	1	1	0	1	observed
0	0	3	1	4	1	0	1	1	observed
0	0	3	1	4	1	0	1	1	observed
0	0	3	1	4	1	0	1	1	observed
0	0	3	1	0	1	1	0	1	observed
0	0	3	1	0	1	1	0	1	observed
0	0	3	1	4	1	0	1	1	observed
0	0	3	1	2	1	0	1	1	observed
0	0	4	1	1	1	1	0	1	observed
0	0	4	1	2	1	0	1	1	observed
0	0	4	1	2	1	1	0	1	observed
0	0	4	1	3	1	1	0	1	observed
0	0	4	1	2	1	1	0	1	observed
0	0	4	1	2	1	0	1	1	observed
0	0	4	1	3	1	1	0	1	observed
0	0	4	1	1	1	0	1	1	observed
0	0	4	1	1	1	1	0	1	observed
0	0	4	1	3	1	0	1	1	observed
0	1	0	1	3	1	0	0	1	observed
0	1	0	1	4	1	0	0	1	observed
0	1	0	1	3	1	1	1	1	observed
0	1	0	1	1	1	1	1	1	observed
0	1	0	1	3	1	1	1	1	observed
0	1	0	1	3	1	0	0	1	observed
0	1	0	0	0	1	1	1	1	observed
0	1	0	1	4	1	0	0	1	observed
0	1	0	1	1	1	0	0	1	observed
0	1	0	1	1	1	0	0	1	observed
0	1	1	0	1	1	1	1	1	observed
0	1	1	0	1	1	1	1	1	observed
0	1	1	1	2	1	1	1	1	observed
0	1	1	1	3	1	0	0	1	observed
0	1	1	0	1	1	0	0	1	observed
0	1	1	0	1	1	1	1	1	observed
0	1	1	1	4	1	1	1	1	observed
0	1	1	1	4	1	1	1	1	observed
0	1	1	1	4	1	0	0	1	observed
0	1	1	0	1	1	1	1	1	observed
0	1	2	1	0	1	1	1	1	observed
0	1	2	1	1	1	1	1	1	observed
0	1	2	1	1	1	1	1	1	observed
0	1	2	1	0	1	1	1	1	observed
0	1	2	1	3	1	1	1	1	observed
0	1	2	1	3	1	1	1	1	observed
0	1	2	1	4	1	0	0	1	observed
0	1	2	0	2	1	0	0	1	observed
0	1	2	1	1	1	1	1	1	observed
0	1	2	1	1	1	0	0	1	observed
0	1	3	0	3	1	0	0	1	observed
0	1	3	0	3	1	0	0	1	observed
0	1	3	1	0	1	1	1	1	observed
0	1	3	1	2	1	0	0	1	observed
0	1	3	0	3	1	0	0	1	observed
0	1	3	1	0	1	1	1	1	observed
0	1	3	1	2	1	1	1	1	observed
0	1	3	0	3	1	0	0	1	observed
0	1	3	0	3	1	0	0	1	observed
0	1	3	1	1	1	1	1	1	observed
0	1	4	1	3	1	0	0	1	observed
0	1	4	1	3	1	1	1	1	observed
0	1	4	1	2	1	0	0	1	observed
0	1	4	0	4	1	1	1	1	observed
0	1	4	1	2	1	1	1	1	observed
0	1	4	1	1	1	0	0	1	observed
0	1	4	1	2	1	0	0	1	observed
0	1	4	1	0	1	1	1	1	observed
0	1	4	1	1	1	0	0	1	observed
0	1	4	1	1	1	1	1	1	observed
1	0	0	1	2	1	1	0	1	observed
1	0	0	1	3	1	1	0	1	observed
1	0	0	1	4	1	0	1	1	observed
1	0	0	1	3	1	1	0	1	observed
1	0	0	1	4	1	0	1	1	observed
1	0	0	1	4	1	0	1	1	observed
1	0	0	1	2	1	0	1	1	observed
1	0	0	1	2	1	0	1	1	observed
1	0	0	1	3	1	1	0	1	observed
1	0	0	1	1	1	0	1	1	observed
1	0	1	1	4	1	0	1	1	observed
1	0	1	0	1	1	0	1	1	observed
1	0	1	0	1	1	1	0	1	observed
1	0	1	0	1	1	0	1	1	observed
1	0	1	0	1	1	1	0	1	observed
1	0	1	1	2	1	0	1	1	observed
1	0	1	1	2	1	0	1	1	observed
1	0	1	1	3	1	1	0	1	observed
1	0	1	0	1	1	0	1	1	observed
1	0	1	1	3	1	0	1	1	observed
1	0	2	1	3	1	1	0	1	observed
1	0	2	0	2	1	0	1	1	observed
1	0	2	0	2	1	0	1	1	observed
1	0	2	0	2	1	1	0	1	observed
1	0	2	0	2	1	1	0	1	observed
1	0	2	1	1	1	1	0	1	observed
1	0	2	1	0	1	1	0	1	observed
1	0	2	1	1	1	1	0	1	observed
1	0	2	0	2	1	1	0	1	observed
1	0	2	0	2	1	1	0	1	observed
1	0	3	1	2	1	0	1	1	observed
1	0	3	0	3	1	1	0	1	observed
1	0	3	1	4	1	0	1	1	observed
1	0	3	1	0	1	1	0	1	observed
1	0	3	1	2	1	0	1	1	observed
1	0	3	1	2	1	0	1	1	observed
1	0	3	1	1	1	0	1	1	observed
1	0	3	1	0	1	1	0	1	observed
1	0	3	1	1	1	1	0	1	observed
1	0	3	1	4	1	0	1	1	observed
1	0	4	1	2	1	0	1	1	observed
1	0	4	0	4	1	1	0	1	observed
1	0	4	1	2	1	1	0	1	observed
1	0	4	0	4	1	1	0	1	observed
1	0	4	1	3	1	1	0	1	observed
1	0	4	1	0	1	1	0	1	observed
1	0	4	1	2	1	0	1	1	observed
1	0	4	1	2	1	0	1	1	observed
1	0	4	1	0	1	1	0	1	observed
1	0	4	1	3	1	0	1	1	observed
1	1	0	1	1	1	1	1	1	observed
1	1	0	0	0	1	1	1	1	observed
1	1	0	1	1	1	0	0	1	observed
1	1	0	0	0	1	1	1	1	observed
1	1	0	1	1	1	0	0	1	observed
1	1	0	1	4	1	1	1	1	observed
1	1	0	1	4	1	0	0	1	observed
1	1	0	1	2	1	1	1	1	observed
1	1	0	1	2	1	1	1	1	observed
1	1	0	1	4	1	1	1	1	observed
1	1	1	1	2	1	0	0	1	observed
1	1	1	1	3	1	0	0	1	observed
1	1	1	0	1	1	1	1	1	observed
1	1	1	1	2	1	0	0	1	observed
1	1	1	0	1	1	1	1	1	observed
1	1	1	1	3	1	1	1	1	observed
1	1	1	1	2	1	1	1	1	observed
1	1	1	0	1	1	1	1	1	observed
1	1	1	1	0	1	1	1	1	observed
1	1	1	0	1	1	1	1	1	observed
1	1	2	1	4	1	0	0	1	observed
1	1	2	1	3	1	0	0	1	observed
1	1	2	0	2	1	0	0	1	observed
1	1	2	1	1	1	0	0	1	observed
1	1	2	0	2	1	1	1	1	observed
1	1	2	1	1	1	0	0	1	observed
1	1	2	1	1	1	1	1	1	observed
1	1	2	0	2	1	1	1	1	observed
1	1	2	1	1	1	1	1	1	observed
1	1	2	1	3	1	0	0	1	observed
1	1	3	1	2	1	0	0	1	observed
1	1	3	0	3	1	1	1	1	observed
1	1	3	1	0	1	0	0	1	observed
1	1	3	0	3	1	1	1	1	observed
1	1	3	0	3	1	1	1	1	observed
1	1	3	0	3	1	1	1	1	observed
1	1	3	1	2	1	1	1	1	observed
1	1	3	1	2	1	0	0	1	observed
1	1	3	1	0	1	0	0	1	observed
1	1	3	1	2	1	0	0	1	observed
1	1	4	0	4	1	0	0	1	observed
1	1	4	1	0	1	0	0	1	observed
1	1	4	1	3	1	1	1	1	observed
1	1	4	0	4	1	0	0	1	observed
1	1	4	1	3	1	1	1	1	observed
1	1	4	0	4	1	0	0	1	observed
1	1	4	1	2	1	0	0	1	observed
1	1	4	1	1	1	1	1	1	observed
1	1	4	1	3	1	0	0	1	observed
1	1	4	1	3	1	1	1	1	observed
0	0	0	1	4	1	0	1	2	observed
0	0	0	1	4	1	0	1	2	observed
0	0	0	1	1	1	1	0	2	observed
0	0	0	1	3	1	0	1	2	observed
0	0	0	1	4	1	1	0	2	observed
0	0	0	1	3	1	0	1	2	observed
0	0	0	1	3	1	0	1	2	observed
0	0	0	1	3	1	0	1	2	observed
0	0	0	1	4	1	1	0	2	observed
0	0	0	1	2	1	1	0	2	observed
0	0	1	0	1	1	0	1	2	observed
0	0	1	1	4	1	1	0	2	observed
0	0	1	1	0	1	1	0	2	observed
0	0	1	0	1	1	1	0	2	observed
0	0	1	1	4	1	1	0	2	observed
0	0	1	1	4	1	0	1	2	observed
0	0	1	1	2	1	0	1	2	observed
0	0	1	0	1	1	0	1	2	observed
0	0	1	1	0	1	0	1	2	observed
0	0	1	1	3	1	1	0	2	observed
0	0	2	1	3	1	1	0	2	observed
0	0	2	1	1	1	1	0	2	observed
0	0	2	1	3	1	0	1	2	observed
0	0	2	1	1	1	0	1	2	observed
0	0	2	1	3	1	1	0	2	observed
0	0	2	1	1	1	1	0	2	observed
0	0	2	1	3	1	0	1	2	observed
0	0	2	1	4	1	1	0	2	observed
0	0	2	1	4	1	1	0	2	observed
0	0	2	1	1	1	0	1	2	observed
0	0	3	1	0	1	1	0	2	observed
0	0	3	1	0	1	0	1	2	observed
0	0	3	1	0	1	1	0	2	observed
0	0	3	1	4	1	0	1	2	observed
0	0	3	0	3	1	1	0	2	observed
0	0	3	1	0	1	1	0	2	observed
0	0	3	1	4	1	0	1	2	observed
0	0	3	1	2	1	0	1	2	observed
0	0	3	1	1	1	1	0	2	observed
0	0	3	1	1	1	1	0	2	observed
0	0	4	1	2	1	1	0	2	observed
0	0	4	1	2	1	0	1	2	observed
0	0	4	1	1	1	0	1	2	observed
0	0	4	1	2	1	1	0	2	observed
0	0	4	1	2	1	0	1	2	observed
0	0	4	1	3	1	1	0	2	observed
0	0	4	1	3	1	0	1	2	observed
0	0	4	1	2	1	0	1	2	observed
0	0	4	1	0	1	1	0	2	observed
0	0	4	1	2	1	0	1	2	observed
0	1	0	1	4	1	0	0	2	observed
0	1	0	1	2	1	0	0	2	observed
0	1	0	0	0	1	1	1	2	observed
0	1	0	1	4	1	1	1	2	observed
0	1	0	1	2	1	1	1	2	observed
0	1	0	1	3	1	0	0	2	observed
0	1	0	0	0	1	0	0	2	observed
0	1	0	1	2	1	1	1	2	observed
0	1	0	1	2	1	1	1	2	observed
0	1	0	1	2	1	0	0	2	observed
0	1	1	0	1	1	0	0	2	observed
0	1	1	1	4	1	1	1	2	observed
0	1	1	1	2	1	1	1	2	observed
0	1	1	1	0	1	1	1	2	observed
0	1	1	1	4	1	1	1	2	observed
0	1	1	1	0	1	1	1	2	observed
0	1	1	1	2	1	0	0	2	observed
0	1	1	1	2	1	1	1	2	observed
0	1	1	0	1	1	0	0	2	observed
0	1	1	1	3	1	0	0	2	observed
0	1	2	1	4	1	0	0	2	observed
0	1	2	1	0	1	1	1	2	observed
0	1	2	0	2	1	0	0	2	observed
0	1	2	1	1	1	0	0	2	observed
0	1	2	1	4	1	1	1	2	observed
0	1	2	1	3	1	1	1	2	observed
0	1	2	1	0	1	1	1	2	observed
0	1	2	1	0	1	1	1	2	observed
0	1	2	1	1	1	0	0	2	observed
0	1	2	1	3	1	0	0	2	observed
0	1	3	1	2	1	0	0	2	observed
0	1	3	1	4	1	1	1	2	observed
0	1	3	1	1	1	1	1	2	observed
0	1	3	1	1	1	1	1	2	observed
0	1	3	1	2	1	0	0	2	observed
0	1	3	1	4	1	0	0	2	observed
0	1	3	0	3	1	1	1	2	observed
0	1	3	1	1	1	0	0	2	observed
0	1	3	1	4	1	0	0	2	observed
0	1	3	1	1	1	1	1	2	observed
0	1	4	1	3	1	0	0	2	observed
0	1	4	1	1	1	1	1	2	observed
0	1	4	1	3	1	0	0	2	observed
0	1	4	0	4	1	1	1	2	observed
0	1	4	1	1	1	0	0	2	observed
0	1	4	0	4	1	1	1	2	observed
0	1	4	1	3	1	0	0	2	observed
0	1	4	1	3	1	1	1	2	observed
0	1	4	1	1	1	0	0	2	observed
0	1	4	0	4	1	0	0	2	observed
1	0	0	0	0	1	0	1	2	observed
1	0	0	1	4	1	0	1	2	observed
1	0	0	1	3	1	1	0	2	observed
1	0	0	0	0	1	1	0	2	observed
1	0	0	1	2	1	0	1	2	observed
1	0	0	1	3	1	1	0	2	observed
1	0	0	1	4	1	0	1	2	observed
1	0	0	1	1	1	1	0	2	observed
1	0	0	1	3	1	0	1	2	observed
1	0	0	0	0	1	1	0	2	observed
1	0	1	1	2	1	1	0	2	observed
1	0	1	1	3	1	1	0	2	observed
1	0	1	0	1	1	0	1	2	observed
1	0	1	1	4	1	0	1	2	observed
1	0	1	0	1	1	0	1	2	observed
1	0	1	1	3	1	0	1	2	observed
1	0	1	1	3	1	1	0	2	observed
1	0	1	1	4	1	1	0	2	observed
1	0	1	1	3	1	1	0	2	observed
1	0	1	1	3	1	1	0	2	observed
1	0	2	1	4	1	0	1	2	observed
1	0	2	1	1	1	1	0	2	observed
1	0	2	0	2	1	1	0	2	observed
1	0	2	1	3	1	0	1	2	observed
1	0	2	1	1	1	1	0	2	observed
1	0	2	0	2	1	0	1	2	observed
1	0	2	1	3	1	1	0	2	observed
1	0	2	1	3	1	1	0	2	observed
1	0	2	1	4	1	1	0	2	observed
1	0	2	1	1	1	1	0	2	observed
1	0	3	1	1	1	1	0	2	observed
1	0	3	0	3	1	1	0	2	observed
1	0	3	1	2	1	0	1	2	observed
1	0	3	0	3	1	0	1	2	observed
1	0	3	1	0	1	0	1	2	observed
1	0	3	1	2	1	0	1	2	observed
1	0	3	0	3	1	1	0	2	observed
1	0	3	0	3	1	1	0	2	observed
1	0	3	0	3	1	1	0	2	observed
1	0	3	1	4	1	0	1	2	observed
1	0	4	0	4	1	1	0	2	observed
1	0	4	1	1	1	1	0	2	observed
1	0	4	1	1	1	0	1	2	observed
1	0	4	1	2	1	1	0	2	observed
1	0	4	1	0	1	1	0	2	observed
1	0	4	0	4	1	1	0	2	observed
1	0	4	1	0	1	0	1	2	observed
1	0	4	1	1	1	1	0	2	observed
1	0	4	1	1	1	0	1	2	observed
1	0	4	1	2	1	0	1	2	observed
1	1	0	1	2	1	1	1	2	observed
1	1	0	1	2	1	0	0	2	observed
1	1	0	0	0	1	1	1	2	observed
1	1	0	1	2	1	0	0	2	observed
1	1	0	0	0	1	0	0	2	observed
1	1	0	1	3	1	1	1	2	observed
1	1	0	1	1	1	0	0	2	observed
1	1	0	1	4	1	0	0	2	observed
1	1	0	1	4	1	1	1	2	observed
1	1	0	1	2	1	0	0	2	observed
1	1	1	1	4	1	0	0	2	observed
1	1	1	1	3	1	0	0	2	observed
1	1	1	0	1	1	0	0	2	observed
1	1	1	1	3	1	0	0	2	observed
1	1	1	1	2	1	0	0	2	observed
1	1	1	1	2	1	0	0	2	observed
1	1	1	0	1	1	1	1	2	observed
1	1	1	1	0	1	0	0	2	observed
1	1	1	1	0	1	0	0	2	observed
1	1	1	1	4	1	0	0	2	observed
1	1	2	1	4	1	0	0	2	observed
1	1	2	1	3	1	0	0	2	observed
1	1	2	1	1	1	1	1	2	observed
1	1	2	1	4	1	1	1	2	observed
1	1	2	1	1	1	1	1	2	observed
1	1	2	1	1	1	1	1	2	observed
1	1	2	0	2	1	0	0	2	observed
1	1	2	0	2	1	1	1	2	observed
1	1	2	1	0	1	0	0	2	observed
1	1	2	0	2	1	1	1	2	observed
1	1	3	0	3	1	0	0	2	observed
1	1	3	1	4	1	1	1	2	observed
1	1	3	1	0	1	0	0	2	observed
1	1	3	1	4	1	0	0	2	observed
1	1	3	0	3	1	0	0	2	observed
1	1	3	0	3	1	1	1	2	observed
1	1	3	0	3	1	0	0	2	observed
1	1	3	1	1	1	1	1	2	observed
1	1	3	0	3	1	1	1	2	observed
1	1	3	1	4	1	0	0	2	observed
1	1	4	1	1	1	0	0	2	observed
1	1	4	0	4	1	1	1	2	observed
1	1	4	1	1	1	1	1	2	observed
1	1	4	0	4	1	1	1	2	observed
1	1	4	1	1	1	0	0	2	observed
1	1	4	0	4	1	1	1	2	observed
1	1	4	0	4	1	1	1	2	observed
1	1	4	1	0	1	0	0	2	observed
1	1	4	1	3	1	0	0	2	observed
1	1	4	1	3	1	0	0	2	observed
0	0	0	1	2	1	1	0	3	observed
0	0	0	1	3	1	1	0	3	observed
0	0	0	1	4	1	0	1	3	observed
0	0	0	1	4	1	1	0	3	observed
0	0	0	1	3	1	0	1	3	observed
0	0	0	1	4	1	1	0	3	observed
0	0	0	1	2	1	0	1	3	observed
0	0	0	0	0	1	0	1	3	observed
0	0	0	1	3	1	0	1	3	observed
0	0	0	1	2	1	1	0	3	observed
0	0	1	1	3	1	0	1	3	observed
0	0	1	1	4	1	1	0	3	observed
0	0	1	1	0	1	1	0	3	observed
0	0	1	1	0	1	0	1	3	observed
0	0	1	1	2	1	0	1	3	observed
0	0	1	1	2	1	0	1	3	observed
0	0	1	0	1	1	1	0	3	observed
0	0	1	1	3	1	1	0	3	observed
0	0	1	1	0	1	1	0	3	observed
0	0	1	1	3	1	0	1	3	observed
0	0	2	1	4	1	0	1	3	observed
0	0	2	1	4	1	1	0	3	observed
0	0	2	1	0	1	0	1	3	observed
0	0	2	1	1	1	1	0	3	observed
0	0	2	1	0	1	1	0	3	observed
0	0	2	1	1	1	0	1	3	observed
0	0	2	1	4	1	1	0	3	observed
0	0	2	1	1	1	0	1	3	observed
0	0	2	1	1	1	0	1	3	observed
0	0	2	1	4	1	0	1	3	observed
0	0	3	1	0	1	0	1	3	observed
0	0	3	1	4	1	1	0	3	observed
0	0	3	0	3	1	0	1	3	observed
0	0	3	1	4	1	1	0	3	observed
0	0	3	0	3	1	1	0	3	observed
0	0	3	1	4	1	1	0	3	observed
0	0	3	1	4	1	0	1	3	observed
0	0	3	1	0	1	0	1	3	observed
0	0	3	1	2	1	1	0	3	observed
0	0	3	1	2	1	1	0	3	observed
0	0	4	1	1	1	1	0	3	observed
0	0	4	1	3	1	1	0	3	observed
0	0	4	1	1	1	0	1	3	observed
0	0	4	1	0	1	1	0	3	observed
0	0	4	0	4	1	0	1	3	observed
0	0	4	1	2	1	0	1	3	observed
0	0	4	1	0	1	0	1	3	observed
0	0	4	1	1	1	0	1	3	observed
0	0	4	1	3	1	1	0	3	observed
0	0	4	1	1	1	1	0	3	observed
0	1	0	0	0	1	0	0	3	observed
0	1	0	0	0	1	1	1	3	observed
0	1	0	0	0	1	1	1	3	observed
0	1	0	1	4	1	0	0	3	observed
0	1	0	0	0	1	0	0	3	observed
0	1	0	1	3	1	1	1	3	observed
0	1	0	1	4	1	0	0	3	observed
0	1	0	0	0	1	0	0	3	observed
0	1	0	1	3	1	1	1	3	observed
0	1	0	0	0	1	0	0	3	observed
0	1	1	1	2	1	1	1	3	observed
0	1	1	1	2	1	0	0	3	observed
0	1	1	1	3	1	0	0	3	observed
0	1	1	1	0	1	0	0	3	observed
0	1	1	1	4	1	1	1	3	observed
0	1	1	1	4	1	1	1	3	observed
0	1	1	1	2	1	0	0	3	observed
0	1	1	1	0	1	0	0	3	observed
0	1	1	1	2	1	0	0	3	observed
0	1	1	1	2	1	1	1	3	observed
0	1	2	1	3	1	0	0	3	observed
0	1	2	1	3	1	0	0	3	observed
0	1	2	0	2	1	0	0	3	observed
0	1	2	1	4	1	0	0	3	observed
0	1	2	1	0	1	1	1	3	observed
0	1	2	1	0	1	0	0	3	observed
0	1	2	0	2	1	1	1	3	observed
0	1	2	1	3	1	1	1	3	observed
0	1	2	1	0	1	0	0	3	observed
0	1	2	1	1	1	1	1	3	observed
0	1	3	1	2	1	0	0	3	observed
0	1	3	1	0	1	0	0	3	observed
0	1	3	1	2	1	1	1	3	observed
0	1	3	1	0	1	0	0	3	observed
0	1	3	1	4	1	0	0	3	observed
0	1	3	1	1	1	0	0	3	observed
0	1	3	1	0	1	0	0	3	observed
0	1	3	1	2	1	1	1	3	observed
0	1	3	0	3	1	0	0	3	observed
0	1	3	1	2	1	1	1	3	observed
0	1	4	1	1	1	1	1	3	observed
0	1	4	1	1	1	1	1	3	observed
0	1	4	0	4	1	1	1	3	observed
0	1	4	1	3	1	0	0	3	observed
0	1	4	0	4	1	1	1	3	observed
0	1	4	1	1	1	1	1	3	observed
0	1	4	1	2	1	0	0	3	observed
0	1	4	1	2	1	0	0	3	observed
0	1	4	1	1	1	0	0	3	observed
0	1	4	1	2	1	1	1	3	observed
1	0	0	0	0	1	0	1	3	observed
1	0	0	0	0	1	1	0	3	observed
1	0	0	0	0	1	0	1	3	observed
1	0	0	1	2	1	1	0	3	observed
1	0	0	1	3	1	1	0	3	observed
1	0	0	0	0	1	1	0	3	observed
1	0	0	1	1	1	0	1	3	observed
1	0	0	1	1	1	0	1	3	observed
1	0	0	1	3	1	0	1	3	observed
1	0	0	1	3	1	1	0	3	observed
1	0	1	1	0	1	0	1	3	observed
1	0	1	1	4	1	0	1	3	observed
1	0	1	1	0	1	0	1	3	observed
1	0	1	1	0	1	0	1	3	observed
1	0	1	1	2	1	1	0	3	observed
1	0	1	1	3	1	0	1	3	observed
1	0	1	0	1	1	1	0	3	observed
1	0	1	1	0	1	1	0	3	observed
1	0	1	1	2	1	1	0	3	observed
1	0	1	0	1	1	1	0	3	observed
1	0	2	1	0	1	0	1	3	observed
1	0	2	1	4	1	1	0	3	observed
1	0	2	0	2	1	1	0	3	observed
1	0	2	0	2	1	1	0	3	observed
1	0	2	1	3	1	1	0	3	observed
1	0	2	1	3	1	0	1	3	observed
1	0	2	1	1	1	1	0	3	observed
1	0	2	1	3	1	0	1	3	observed
1	0	2	1	4	1	1	0	3	observed
1	0	2	1	3	1	0	1	3	observed
1	0	3	1	0	1	1	0	3	observed
1	0	3	0	3	1	1	0	3	observed
1	0	3	0	3	1	0	1	3	observed
1	0	3	1	4	1	1	0	3	observed
1	0	3	0	3	1	0	1	3	observed
1	0	3	1	2	1	0	1	3	observed
1	0	3	1	4	1	1	0	3	observed
1	0	3	0	3	1	0	1	3	observed
1	0	3	1	4	1	1	0	3	observed
1	0	3	0	3	1	1	0	3	observed
1	0	4	1	2	1	0	1	3	observed
1	0	4	1	3	1	0	1	3	observed
1	0	4	1	3	1	0	1	3	observed
1	0	4	1	2	1	1	0	3	observed
1	0	4	1	2	1	0	1	3	observed
1	0	4	1	1	1	0	1	3	observed
1	0	4	1	1	1	0	1	3	observed
1	0	4	1	2	1	1	0	3	observed
1	0	4	1	3	1	1	0	3	observed
1	0	4	1	3	1	1	0	3	observed
1	1	0	1	1	1	0	0	3	observed
1	1	0	1	3	1	1	1	3	observed
1	1	0	1	4	1	0	0	3	observed
1	1	0	0	0	1	1	1	3	observed
1	1	0	1	3	1	0	0	3	observed
1	1	0	0	0	1	1	1	3	observed
1	1	0	1	2	1	1	1	3	observed
1	1	0	0	0	1	0	0	3	observed
1	1	0	0	0	1	0	0	3	observed
1	1	0	1	3	1	1	1	3	observed
1	1	1	0	1	1	1	1	3	observed
1	1	1	1	2	1	1	1	3	observed
1	1	1	1	3	1	0	0	3	observed
1	1	1	1	3	1	1	1	3	observed
1	1	1	1	3	1	1	1	3	observed
1	1	1	0	1	1	0	0	3	observed
1	1	1	1	3	1	1	1	3	observed
1	1	1	1	2	1	1	1	3	observed
1	1	1	0	1	1	0	0	3	observed
1	1	1	1	0	1	1	1	3	observed
1	1	2	0	2	1	0	0	3	observed
1	1	2	0	2	1	0	0	3	observed
1	1	2	1	4	1	0	0	3	observed
1	1	2	1	0	1	1	1	3	observed
1	1	2	1	4	1	1	1	3	observed
1	1	2	1	1	1	1	1	3	observed
1	1	2	1	1	1	0	0	3	observed
1	1	2	1	4	1	0	0	3	observed
1	1	2	1	4	1	0	0	3	observed
1	1	2	1	4	1	0	0	3	observed
1	1	3	0	3	1	0	0	3	observed
1	1	3	0	3	1	0	0	3	observed
1	1	3	1	2	1	1	1	3	observed
1	1	3	0	3	1	0	0	3	observed
1	1	3	1	0	1	0	0	3	observed
1	1	3	1	4	1	1	1	3	observed
1	1	3	1	2	1	0	0	3	observed
1	1	3	1	2	1	0	0	3	observed
1	1	3	1	4	1	0	0	3	observed
1	1	3	0	3	1	0	0	3	observed
1	1	4	1	1	1	0	0	3	observed
1	1	4	1	2	1	1	1	3	observed
1	1	4	1	3	1	0	0	3	observed
1	1	4	1	2	1	0	0	3	observed
1	1	4	0	4	1	0	0	3	observed
1	1	4	1	0	1	1	1	3	observed
1	1	4	1	3	1	1	1	3	observed
1	1	4	0	4	1	0	0	3	observed
1	1	4	0	4	1	1	1	3	observed
1	1	4	1	3	1	0	0	3	observed
0	0	0	0	0	1	1	0	4	observed
0	0	0	1	1	1	1	0	4	observed
0	0	0	0	0	1	0	1	4	observed
0	0	0	1	2	1	1	0	4	observed
0	0	0	1	1	1	0	1	4	observed
0	0	0	1	2	1	1	0	4	observed
0	0	0	1	4	1	0	1	4	observed
0	0	0	1	2	1	1	0	4	observed
0	0	0	1	4	1	1	0	4	observed
0	0	0	1	4	1	0	1	4	observed
0	0	1	1	4	1	0	1	4	observed
0	0	1	1	4	1	0	1	4	observed
0	0	1	1	2	1	1	0	4	observed
0	0	1	1	2	1	1	0	4	observed
0	0	1	1	4	1	1	0	4	observed
0	0	1	1	3	1	0	1	4	observed
0	0	1	0	1	1	0	1	4	observed
0	0	1	1	3	1	0	1	4	observed
0	0	1	0	1	1	0	1	4	observed
0	0	1	1	3	1	0	1	4	observed
0	0	2	1	1	1	1	0	4	observed
0	0	2	1	4	1	0	1	4	observed
0	0	2	1	1	1	0	1	4	observed
0	0	2	0	2	1	0	1	4	observed
0	0	2	1	1	1	0	1	4	observed
0	0	2	1	0	1	1	0	4	observed
0	0	2	1	0	1	0	1	4	observed
0	0	2	1	1	1	1	0	4	observed
0	0	2	1	1	1	0	1	4	observed
0	0	2	1	4	1	1	0	4	observed
0	0	3	1	2	1	0	1	4	observed
0	0	3	1	1	1	0	1	4	observed
0	0	3	1	1	1	1	0	4	observed
0	0	3	1	2	1	0	1	4	observed
0	0	3	1	4	1	1	0	4	observed
0	0	3	0	3	1	0	1	4	observed
0	0	3	1	2	1	1	0	4	observed
0	0	3	0	3	1	0	1	4	observed
0	0	3	1	1	1	1	0	4	observed
0	0	3	1	4	1	0	1	4	observed
0	0	4	0	4	1	0	1	4	observed
0	0	4	1	2	1	1	0	4	observed
0	0	4	1	1	1	0	1	4	observed
0	0	4	1	0	1	0	1	4	observed
0	0	4	1	3	1	0	1	4	observed
0	0	4	1	1	1	0	1	4	observed
0	0	4	1	0	1	0	1	4	observed
0	0	4	1	1	1	0	1	4	observed
0	0	4	1	2	1	0	1	4	observed
0	0	4	1	2	1	0	1	4	observed
0	1	0	1	2	1	1	1	4	observed
0	1	0	1	3	1	0	0	4	observed
0	1	0	1	1	1	1	1	4	observed
0	1	0	1	1	1	1	1	4	observed
0	1	0	0	0	1	1	1	4	observed
0	1	0	1	4	1	0	0	4	observed
0	1	0	1	2	1	0	0	4	observed
0	1	0	0	0	1	1	1	4	observed
0	1	0	0	0	1	1	1	4	observed
0	1	0	0	0	1	0	0	4	observed
0	1	1	1	3	1	0	0	4	observed
0	1	1	1	4	1	0	0	4	observed
0	1	1	1	0	1	1	1	4	observed
0	1	1	1	2	1	0	0	4	observed
0	1	1	0	1	1	0	0	4	observed
0	1	1	0	1	1	0	0	4	observed
0	1	1	1	2	1	0	0	4	observed
0	1	1	1	4	1	0	0	4	observed
0	1	1	1	4	1	0	0	4	observed
0	1	1	1	2	1	0	0	4	observed
0	1	2	1	0	1	1	1	4	observed
0	1	2	1	1	1	0	0	4	observed
0	1	2	1	3	1	1	1	4	observed
0	1	2	1	4	1	1	1	4	observed
0	1	2	1	3	1	0	0	4	observed
0	1	2	0	2	1	1	1	4	observed
0	1	2	1	4	1	1	1	4	observed
0	1	2	1	4	1	1	1	4	observed
0	1	2	1	4	1	0	0	4	observed
0	1	2	0	2	1	1	1	4	observed
0	1	3	1	0	1	1	1	4	observed
0	1	3	1	2	1	0	0	4	observed
0	1	3	1	4	1	1	1	4	observed
0	1	3	1	2	1	0	0	4	observed
0	1	3	1	0	1	1	1	4	observed
0	1	3	0	3	1	1	1	4	observed
0	1	3	1	1	1	0	0	4	observed
0	1	3	1	2	1	0	0	4	observed
0	1	3	1	0	1	0	0	4	observed
0	1	3	0	3	1	0	0	4	observed
0	1	4	0	4	1	0	0	4	observed
0	1	4	1	0	1	1	1	4	observed
0	1	4	1	1	1	0	0	4	observed
0	1	4	1	2	1	0	0	4	observed
0	1	4	1	3	1	1	1	4	observed
0	1	4	1	2	1	1	1	4	observed
0	1	4	1	1	1	0	0	4	observed
0	1	4	1	2	1	1	1	4	observed
0	1	4	1	2	1	0	0	4	observed
0	1	4	1	2	1	0	0	4	observed
1	0	0	0	0	1	0	1	4	observed
1	0	0	0	0	1	0	1	4	observed
1	0	0	1	2	1	1	0	4	observed
1	0	0	1	3	1	1	0	4	observed
1	0	0	1	1	1	1	0	4	observed
1	0	0	1	3	1	1	0	4	observed
1	0	0	1	2	1	1	0	4	observed
1	0	0	1	2	1	1	0	4	observed
1	0	0	1	3	1	0	1	4	observed
1	0	0	0	0	1	1	0	4	observed
1	0	1	1	0	1	1	0	4	observed
1	0	1	1	2	1	1	0	4	observed
1	0	1	1	4	1	1	0	4	observed
1	0	1	1	3	1	1	0	4	observed
1	0	1	1	3	1	0	1	4	observed
1	0	1	1	4	1	0	1	4	observed
1	0	1	1	0	1	1	0	4	observed
1	0	1	0	1	1	0	1	4	observed
1	0	1	0	1	1	0	1	4	observed
1	0	1	0	1	1	0	1	4	observed
1	0	2	0	2	1	1	0	4	observed
1	0	2	1	1	1	1	0	4	observed
1	0	2	1	4	1	0	1	4	observed
1	0	2	1	1	1	0	1	4	observed
1	0	2	1	3	1	1	0	4	observed
1	0	2	1	3	1	0	1	4	observed
1	0	2	1	3	1	0	1	4	observed
1	0	2	1	0	1	1	0	4	observed
1	0	2	1	3	1	1	0	4	observed
1	0	2	0	2	1	1	0	4	observed
1	0	3	1	4	1	1	0	4	observed
1	0	3	1	1	1	0	1	4	observed
1	0	3	1	2	1	1	0	4	observed
1	0	3	1	0	1	1	0	4	observed
1	0	3	1	1	1	0	1	4	observed
1	0	3	1	4	1	1	0	4	observed
1	0	3	1	1	1	0	1	4	observed
1	0	3	1	0	1	1	0	4	observed
1	0	3	1	1	1	1	0	4	observed
1	0	3	0	3	1	1	0	4	observed
1	0	4	0	4	1	0	1	4	observed
1	0	4	1	3	1	1	0	4	observed
1	0	4	1	1	1	1	0	4	observed
1	0	4	0	4	1	0	1	4	observed
1	0	4	1	2	1	0	1	4	observed
1	0	4	0	4	1	0	1	4	observed
1	0	4	0	4	1	1	0	4	observed
1	0	4	1	2	1	1	0	4	observed
1	0	4	0	4	1	0	1	4	observed
1	0	4	1	3	1	0	1	4	observed
1	1	0	0	0	1	1	1	4	observed
1	1	0	1	2	1	0	0	4	observed
1	1	0	0	0	1	0	0	4	observed
1	1	0	0	0	1	0	0	4	observed
1	1	0	1	3	1	1	1	4	observed
1	1	0	1	4	1	0	0	4	observed
1	1	0	1	3	1	0	0	4	observed
1	1	0	0	0	1	1	1	4	observed
1	1	0	1	4	1	0	0	4	observed
1	1	0	0	0	1	1	1	4	observed
1	1	1	0	1	1	1	1	4	observed
1	1	1	0	1	1	1	1	4	observed
1	1	1	1	2	1	0	0	4	observed
1	1	1	1	3	1	1	1	4	observed
1	1	1	0	1	1	1	1	4	observed
1	1	1	1	0	1	1	1	4	observed
1	1	1	0	1	1	0	0	4	observed
1	1	1	1	2	1	1	1	4	observed
1	1	1	1	2	1	0	0	4	observed
1	1	1	1	0	1	1	1	4	observed
1	1	2	1	1	1	0	0	4	observed
1	1	2	0	2	1	1	1	4	observed
1	1	2	1	3	1	0	0	4	observed
1	1	2	1	1	1	0	0	4	observed
1	1	2	0	2	1	0	0	4	observed
1	1	2	0	2	1	0	0	4	observed
1	1	2	1	0	1	0	0	4	observed
1	1	2	1	4	1	1	1	4	observed
1	1	2	1	3	1	0	0	4	observed
1	1	2	1	3	1	1	1	4	observed
1	1	3	1	2	1	0	0	4	observed
1	1	3	1	0	1	1	1	4	observed
1	1	3	0	3	1	0	0	4	observed
1	1	3	0	3	1	0	0	4	observed
1	1	3	1	2	1	0	0	4	observed
1	1	3	1	0	1	1	1	4	observed
1	1	3	1	2	1	1	1	4	observed
1	1	3	1	2	1	1	1	4	observed
1	1	3	1	4	1	0	0	4	observed
1	1	3	1	2	1	0	0	4	observed
1	1	4	1	3	1	1	1	4	observed
1	1	4	1	1	1	0	0	4	observed
1	1	4	0	4	1	1	1	4	observed
1	1	4	0	4	1	1	1	4	observed
1	1	4	1	3	1	0	0	4	observed
1	1	4	0	4	1	0	0	4	observed
1	1	4	1	1	1	0	0	4	observed
1	1	4	1	3	1	1	1	4	observed
1	1	4	1	2	1	0	0	4	observed
1	1	4	1	2	1	1	1	4	observed
0	0	0	1	4	1	1	0	5	observed
0	0	0	0	0	1	0	1	5	observed
0	0	0	1	1	1	1	0	5	observed
0	0	0	0	0	1	0	1	5	observed
0	0	0	1	2	1	1	0	5	observed
0	0	0	0	0	1	1	0	5	observed
0	0	0	0	0	1	0	1	5	observed
0	0	0	1	3	1	0	1	5	observed
0	0	0	1	2	1	0	1	5	observed
0	0	0	0	0	1	0	1	5	observed
0	0	1	1	2	1	0	1	5	observed
0	0	1	0	1	1	0	1	5	observed
0	0	1	0	1	1	0	1	5	observed
0	0	1	0	1	1	1	0	5	observed
0	0	1	1	3	1	0	1	5	observed
0	0	1	1	0	1	0	1	5	observed
0	0	1	1	2	1	1	0	5	observed
0	0	1	1	2	1	1	0	5	observed
0	0	1	1	3	1	0	1	5	observed
0	0	1	1	2	1	0	1	5	observed
0	0	2	1	1	1	0	1	5	observed
0	0	2	1	4	1	1	0	5	observed
0	0	2	0	2	1	1	0	5	observed
0	0	2	1	3	1	0	1	5	observed
0	0	2	1	1	1	1	0	5	observed
0	0	2	1	4	1	0	1	5	observed
0	0	2	1	4	1	1	0	5	observed
0	0	2	1	0	1	0	1	5	observed
0	0	2	1	4	1	0	1	5	observed
0	0	2	0	2	1	0	1	5	observed
0	0	3	1	1	1	1	0	5	observed
0	0	3	1	2	1	1	0	5	observed
0	0	3	1	1	1	1	0	5	observed
0	0	3	1	0	1	0	1	5	observed
0	0	3	1	1	1	0	1	5	observed
0	0	3	0	3	1	0	1	5	observed
0	0	3	1	1	1	0	1	5	observed
0	0	3	1	0	1	1	0	5	observed
0	0	3	1	0	1	0	1	5	observed
0	0	3	1	4	1	1	0	5	observed
0	0	4	1	0	1	0	1	5	observed
0	0	4	1	1	1	0	1	5	observed
0	0	4	1	2	1	0	1	5	observed
0	0	4	1	1	1	0	1	5	observed
0	0	4	1	3	1	0	1	5	observed
0	0	4	1	0	1	0	1	5	observed
0	0	4	1	2	1	0	1	5	observed
0	0	4	0	4	1	1	0	5	observed
0	0	4	1	3	1	0	1	5	observed
0	0	4	1	3	1	1	0	5	observed
0	1	0	1	1	1	1	1	5	observed
0	1	0	1	3	1	1	1	5	observed
0	1	0	1	4	1	1	1	5	observed
0	1	0	1	2	1	0	0	5	observed
0	1	0	1	3	1	0	0	5	observed
0	1	0	1	1	1	1	1	5	observed
0	1	0	1	4	1	0	0	5	observed
0	1	0	0	0	1	1	1	5	observed
0	1	0	0	0	1	0	0	5	observed
0	1	0	1	1	1	1	1	5	observed
0	1	1	1	0	1	0	0	5	observed
0	1	1	0	1	1	0	0	5	observed
0	1	1	1	3	1	0	0	5	observed
0	1	1	1	2	1	0	0	5	observed
0	1	1	0	1	1	1	1	5	observed
0	1	1	1	3	1	0	0	5	observed
0	1	1	1	3	1	0	0	5	observed
0	1	1	0	1	1	0	0	5	observed
0	1	1	1	0	1	0	0	5	observed
0	1	1	1	2	1	1	1	5	observed
0	1	2	1	4	1	1	1	5	observed
0	1	2	1	3	1	0	0	5	observed
0	1	2	1	1	1	1	1	5	observed
0	1	2	1	1	1	1	1	5	observed
0	1	2	1	4	1	0	0	5	observed
0	1	2	1	0	1	1	1	5	observed
0	1	2	1	0	1	1	1	5	observed
0	1	2	1	1	1	0	0	5	observed
0	1	2	0	2	1	0	0	5	observed
0	1	2	1	0	1	0	0	5	observed
0	1	3	0	3	1	0	0	5	observed
0	1	3	1	2	1	1	1	5	observed
0	1	3	1	0	1	0	0	5	observed
0	1	3	1	4	1	1	1	5	observed
0	1	3	0	3	1	0	0	5	observed
0	1	3	1	2	1	0	0	5	observed
0	1	3	1	0	1	0	0	5	observed
0	1	3	1	1	1	0	0	5	observed
0	1	3	1	1	1	1	1	5	observed
0	1	3	1	1	1	1	1	5	observed
0	1	4	1	0	1	0	0	5	observed
0	1	4	1	2	1	1	1	5	observed
0	1	4	0	4	1	0	0	5	observed
0	1	4	0	4	1	1	1	5	observed
0	1	4	1	1	1	1	1	5	observed
0	1	4	1	0	1	1	1	5	observed
0	1	4	1	3	1	0	0	5	observed
0	1	4	1	3	1	0	0	5	observed
0	1	4	0	4	1	0	0	5	observed
0	1	4	1	3	1	0	0	5	observed
1	0	0	1	4	1	0	1	5	observed
1	0	0	1	1	1	1	0	5	observed
1	0	0	1	1	1	1	0	5	observed
1	0	0	1	2	1	0	1	5	observed
1	0	0	0	0	1	0	1	5	observed
1	0	0	0	0	1	1	0	5	observed
1	0	0	1	2	1	1	0	5	observed
1	0	0	1	3	1	1	0	5	observed
1	0	0	1	4	1	1	0	5	observed
1	0	0	0	0	1	1	0	5	observed
1	0	1	1	4	1	0	1	5	observed
1	0	1	0	1	1	1	0	5	observed
1	0	1	1	2	1	1	0	5	observed
1	0	1	1	4	1	1	0	5	observed
1	0	1	0	1	1	0	1	5	observed
1	0	1	1	4	1	0	1	5	observed
1	0	1	1	4	1	1	0	5	observed
1	0	1	1	2	1	0	1	5	observed
1	0	1	1	3	1	0	1	5	observed
1	0	1	0	1	1	0	1	5	observed
1	0	2	1	3	1	0	1	5	observed
1	0	2	1	3	1	1	0	5	observed
1	0	2	0	2	1	0	1	5	observed
1	0	2	1	0	1	0	1	5	observed
1	0	2	1	0	1	1	0	5	observed
1	0	2	1	3	1	1	0	5	observed
1	0	2	0	2	1	0	1	5	observed
1	0	2	1	0	1	0	1	5	observed
1	0	2	0	2	1	0	1	5	observed
1	0	2	1	3	1	0	1	5	observed
1	0	3	1	2	1	1	0	5	observed
1	0	3	0	3	1	1	0	5	observed
1	0	3	1	1	1	0	1	5	observed
1	0	3	1	4	1	1	0	5	observed
1	0	3	0	3	1	0	1	5	observed
1	0	3	1	4	1	0	1	5	observed
1	0	3	0	3	1	0	1	5	observed
1	0	3	1	0	1	1	0	5	observed
1	0	3	0	3	1	1	0	5	observed
1	0	3	1	1	1	0	1	5	observed
1	0	4	1	2	1	0	1	5	observed
1	0	4	1	2	1	1	0	5	observed
1	0	4	1	2	1	0	1	5	observed
1	0	4	0	4	1	0	1	5	observed
1	0	4	1	1	1	0	1	5	observed
1	0	4	1	0	1	0	1	5	observed
1	0	4	1	3	1	1	0	5	observed
1	0	4	1	3	1	0	1	5	observed
1	0	4	1	1	1	1	0	5	observed
1	0	4	1	3	1	1	0	5	observed
1	1	0	1	4	1	1	1	5	observed
1	1	0	1	1	1	0	0	5	observed
1	1	0	0	0	1	0	0	5	observed
1	1	0	0	0	1	1	1	5	observed
1	1	0	1	4	1	1	1	5	observed
1	1	0	1	2	1	0	0	5	observed
1	1	0	1	2	1	0	0	5	observed
1	1	0	1	4	1	1	1	5	observed
1	1	0	1	3	1	0	0	5	observed
1	1	0	0	0	1	0	0	5	observed
1	1	1	1	3	1	0	0	5	observed
1	1	1	0	1	1	1	1	5	observed
1	1	1	1	4	1	0	0	5	observed
1	1	1	0	1	1	0	0	5	observed
1	1	1	1	3	1	1	1	5	observed
1	1	1	0	1	1	1	1	5	observed
1	1	1	0	1	1	0	0	5	observed
1	1	1	0	1	1	1	1	5	observed
1	1	1	1	3	1	1	1	5	observed
1	1	1	1	4	1	1	1	5	observed
1	1	2	1	4	1	0	0	5	observed
1	1	2	1	4	1	1	1	5	observed
1	1	2	1	1	1	1	1	5	observed
1	1	2	1	1	1	1	1	5	observed
1	1	2	1	1	1	1	1	5	observed
1	1	2	0	2	1	0	0	5	observed
1	1	2	0	2	1	1	1	5	observed
1	1	2	1	4	1	0	0	5	observed
1	1	2	0	2	1	0	0	5	observed
1	1	2	1	1	1	0	0	5	observed
1	1	3	1	1	1	1	1	5	observed
1	1	3	1	1	1	0	0	5	observed
1	1	3	0	3	1	1	1	5	observed
1	1	3	0	3	1	1	1	5	observed
1	1	3	0	3	1	0	0	5	observed
1	1	3	1	4	1	0	0	5	observed
1	1	3	1	4	1	1	1	5	observed
1	1	3	1	2	1	1	1	5	observed
1	1	3	1	2	1	0	0	5	observed
1	1	3	0	3	1	0	0	5	observed
1	1	4	0	4	1	1	1	5	observed
1	1	4	1	1	1	0	0	5	observed
1	1	4	0	4	1	1	1	5	observed
1	1	4	1	2	1	0	0	5	observed
1	1	4	1	1	1	0	0	5	observed
1	1	4	1	2	1	0	0	5	observed
1	1	4	0	4	1	0	0	5	observed
1	1	4	1	1	1	1	1	5	observed
1	1	4	0	4	1	0	0	5	observed
1	1	4	1	2	1	0	0	5	observed
0	0	0	1	3	1	0	1	6	observed
0	0	0	1	2	1	1	0	6	observed
0	0	0	0	0	1	1	0	6	observed
0	0	0	1	3	1	0	1	6	observed
0	0	0	0	0	1	1	0	6	observed
0	0	0	1	3	1	1	0	6	observed
0	0	0	1	3	1	0	1	6	observed
0	0	0	1	1	1	1	0	6	observed
0	0	0	1	2	1	0	1	6	observed
0	0	0	1	4	1	0	1	6	observed
0	0	1	1	4	1	1	0	6	observed
0	0	1	1	3	1	1	0	6	observed
0	0	1	1	0	1	0	1	6	observed
0	0	1	1	4	1	0	1	6	observed
0	0	1	1	3	1	1	0	6	observed
0	0	1	1	2	1	0	1	6	observed
0	0	1	1	4	1	0	1	6	observed
0	0	1	1	0	1	0	1	6	observed
0	0	1	1	2	1	1	0	6	observed
0	0	1	1	4	1	1	0	6	observed
0	0	2	0	2	1	0	1	6	observed
0	0	2	1	0	1	1	0	6	observed
0	0	2	1	1	1	1	0	6	observed
0	0	2	1	0	1	0	1	6	observed
0	0	2	1	1	1	1	0	6	observed
0	0	2	1	4	1	0	1	6	observed
0	0	2	1	4	1	0	1	6	observed
0	0	2	1	3	1	0	1	6	observed
0	0	2	1	3	1	0	1	6	observed
0	0	2	1	4	1	0	1	6	observed
0	0	3	1	0	1	0	1	6	observed
0	0	3	1	1	1	0	1	6	observed
0	0	3	1	0	1	1	0	6	observed
0	0	3	0	3	1	1	0	6	observed
0	0	3	1	1	1	1	0	6	observed
0	0	3	1	2	1	1	0	6	observed
0	0	3	1	0	1	1	0	6	observed
0	0	3	1	1	1	1	0	6	observed
0	0	3	1	2	1	1	0	6	observed
0	0	3	1	4	1	0	1	6	observed
0	0	4	1	3	1	1	0	6	observed
0	0	4	1	0	1	1	0	6	observed
0	0	4	1	2	1	1	0	6	observed
0	0	4	1	1	1	1	0	6	observed
0	0	4	1	3	1	1	0	6	observed
0	0	4	1	1	1	1	0	6	observed
0	0	4	1	0	1	1	0	6	observed
0	0	4	0	4	1	0	1	6	observed
0	0	4	1	3	1	0	1	6	observed
0	0	4	1	3	1	1	0	6	observed
0	1	0	1	2	1	0	0	6	observed
0	1	0	0	0	1	0	0	6	observed
0	1	0	1	2	1	0	0	6	observed
0	1	0	0	0	1	0	0	6	observed
0	1	0	1	4	1	1	1	6	observed
0	1	0	0	0	1	0	0	6	observed
0	1	0	1	4	1	0	0	6	observed
0	1	0	1	3	1	1	1	6	observed
0	1	0	1	2	1	1	1	6	observed
0	1	0	1	1	1	1	1	6	observed
0	1	1	1	4	1	1	1	6	observed
0	1	1	1	4	1	0	0	6	observed
0	1	1	1	3	1	0	0	6	observed
0	1	1	0	1	1	1	1	6	observed
0	1	1	1	3	1	0	0	6	observed
0	1	1	0	1	1	0	0	6	observed
0	1	1	1	0	1	0	0	6	observed
0	1	1	1	3	1	0	0	6	observed
0	1	1	0	1	1	1	1	6	observed
0	1	1	1	3	1	0	0	6	observed
0	1	2	0	2	1	0	0	6	observed
0	1	2	1	0	1	0	0	6	observed
0	1	2	0	2	1	0	0	6	observed
0	1	2	1	4	1	0	0	6	observed
0	1	2	1	0	1	0	0	6	observed
0	1	2	1	3	1	1	1	6	observed
0	1	2	0	2	1	0	0	6	observed
0	1	2	1	4	1	0	0	6	observed
0	1	2	1	4	1	0	0	6	observed
0	1	2	0	2	1	0	0	6	observed
0	1	3	1	1	1	1	1	6	observed
0	1	3	1	0	1	0	0	6	observed
0	1	3	1	2	1	0	0	6	observed
0	1	3	1	4	1	0	0	6	observed
0	1	3	1	1	1	1	1	6	observed
0	1	3	0	3	1	1	1	6	observed
0	1	3	1	1	1	1	1	6	observed
0	1	3	1	2	1	0	0	6	observed
0	1	3	1	2	1	1	1	6	observed
0	1	3	1	0	1	1	1	6	observed
0	1	4	1	1	1	1	1	6	observed
0	1	4	1	2	1	0	0	6	observed
0	1	4	0	4	1	0	0	6	observed
0	1	4	1	2	1	1	1	6	observed
0	1	4	1	2	1	1	1	6	observed
0	1	4	1	1	1	1	1	6	observed
0	1	4	1	1	1	1	1	6	observed
0	1	4	1	2	1	1	1	6	observed
0	1	4	1	1	1	1	1	6	observed
0	1	4	1	3	1	0	0	6	observed
1	0	0	0	0	1	0	1	6	observed
1	0	0	1	2	1	0	1	6	observed
1	0	0	1	3	1	1	0	6	observed
1	0	0	1	1	1	1	0	6	observed
1	0	0	0	0	1	0	1	6	observed
1	0	0	1	4	1	1	0	6	observed
1	0	0	1	1	1	1	0	6	observed
1	0	0	1	4	1	0	1	6	observed
1	0	0	1	3	1	0	1	6	observed
1	0	0	1	2	1	1	0	6	observed
1	0	1	0	1	1	0	1	6	observed
1	0	1	0	1	1	0	1	6	observed
1	0	1	0	1	1	0	1	6	observed
1	0	1	0	1	1	1	0	6	observed
1	0	1	1	0	1	1	0	6	observed
1	0	1	0	1	1	1	0	6	observed
1	0	1	1	0	1	1	0	6	observed
1	0	1	1	0	1	0	1	6	observed
1	0	1	1	4	1	1	0	6	observed
1	0	1	1	0	1	0	1	6	observed
1	0	2	1	1	1	1	0	6	observed
1	0	2	1	0	1	1	0	6	observed
1	0	2	1	3	1	0	1	6	observed
1	0	2	1	3	1	0	1	6	observed
1	0	2	1	4	1	1	0	6	observed
1	0	2	0	2	1	1	0	6	observed
1	0	2	0	2	1	0	1	6	observed
1	0	2	1	4	1	1	0	6	observed
1	0	2	1	3	1	0	1	6	observed
1	0	2	1	0	1	0	1	6	observed
1	0	3	0	3	1	0	1	6	observed
1	0	3	1	1	1	1	0	6	observed
1	0	3	0	3	1	0	1	6	observed
1	0	3	1	1	1	1	0	6	observed
1	0	3	1	1	1	0	1	6	observed
1	0	3	1	2	1	1	0	6	observed
1	0	3	1	4	1	1	0	6	observed
1	0	3	1	2	1	1	0	6	observed
1	0	3	1	2	1	0	1	6	observed
1	0	3	1	4	1	0	1	6	observed
1	0	4	1	3	1	0	1	6	observed
1	0	4	0	4	1	1	0	6	observed
1	0	4	1	3	1	1	0	6	observed
1	0	4	1	3	1	0	1	6	observed
1	0	4	1	0	1	1	0	6	observed
1	0	4	1	3	1	0	1	6	observed
1	0	4	0	4	1	1	0	6	observed
1	0	4	1	0	1	0	1	6	observed
1	0	4	1	2	1	0	1	6	observed
1	0	4	1	2	1	1	0	6	observed
1	1	0	1	4	1	0	0	6	observed
1	1	0	1	1	1	0	0	6	observed
1	1	0	0	0	1	0	0	6	observed
1	1	0	1	1	1	1	1	6	observed
1	1	0	0	0	1	0	0	6	observed
1	1	0	1	1	1	1	1	6	observed
1	1	0	1	3	1	0	0	6	observed
1	1	0	0	0	1	0	0	6	observed
1	1	0	0	0	1	1	1	6	observed
1	1	0	1	3	1	0	0	6	observed
1	1	1	1	3	1	0	0	6	observed
1	1	1	1	3	1	0	0	6	observed
1	1	1	1	3	1	0	0	6	observed
1	1	1	1	4	1	1	1	6	observed
1	1	1	0	1	1	0	0	6	observed
1	1	1	0	1	1	0	0	6	observed
1	1	1	1	0	1	0	0	6	observed
1	1	1	0	1	1	0	0	6	observed
1	1	1	1	2	1	1	1	6	observed
1	1	1	0	1	1	1	1	6	observed
1	1	2	1	1	1	1	1	6	observed
1	1	2	1	1	1	0	0	6	observed
1	1	2	1	1	1	1	1	6	observed
1	1	2	1	4	1	1	1	6	observed
1	1	2	0	2	1	1	1	6	observed
1	1	2	1	1	1	1	1	6	observed
1	1	2	1	1	1	0	0	6	observed
1	1	2	1	4	1	0	0	6	observed
1	1	2	0	2	1	1	1	6	observed
1	1	2	1	1	1	0	0	6	observed
1	1	3	1	2	1	0	0	6	observed
1	1	3	1	1	1	0	0	6	observed
1	1	3	1	2	1	0	0	6	observed
1	1	3	1	1	1	1	1	6	observed
1	1	3	1	2	1	1	1	6	observed
1	1	3	1	2	1	1	1	6	observed
1	1	3	1	1	1	1	1	6	observed
1	1	3	1	2	1	0	0	6	observed
1	1	3	1	0	1	0	0	6	observed
1	1	3	0	3	1	0	0	6	observed
1	1	4	1	0	1	1	1	6	observed
1	1	4	1	3	1	1	1	6	observed
1	1	4	1	0	1	0	0	6	observed
1	1	4	0	4	1	0	0	6	observed
1	1	4	1	1	1	1	1	6	observed
1	1	4	1	0	1	0	0	6	observed
1	1	4	1	3	1	1	1	6	observed
1	1	4	1	0	1	1	1	6	observed
1	1	4	1	1	1	1	1	6	observed
1	1	4	1	0	1	0	0	6	observed
0	0	0	1	4	1	0	1	7	observed
0	0	0	0	0	1	1	0	7	observed
0	0	0	1	4	1	0	1	7	observed
0	0	0	1	4	1	1	0	7	observed
0	0	0	0	0	1	0	1	7	observed
0	0	0	1	4	1	1	0	7	observed
0	0	0	0	0	1	0	1	7	observed
0	0	0	1	2	1	0	1	7	observed
0	0	0	1	2	1	1	0	7	observed
0	0	0	1	4	1	0	1	7	observed
0	0	1	1	2	1	1	0	7	observed
0	0	1	1	2	1	0	1	7	observed
0	0	1	0	1	1	1	0	7	observed
0	0	1	1	2	1	1	0	7	observed
0	0	1	1	4	1	1	0	7	observed
0	0	1	1	0	1	1	0	7	observed
0	0	1	1	2	1	1	0	7	observed
0	0	1	1	4	1	0	1	7	observed
0	0	1	1	2	1	0	1	7	observed
0	0	1	1	4	1	1	0	7	observed
0	0	2	1	4	1	0	1	7	observed
0	0	2	1	3	1	1	0	7	observed
0	0	2	1	1	1	0	1	7	observed
0	0	2	1	4	1	1	0	7	observed
0	0	2	1	1	1	1	0	7	observed
0	0	2	0	2	1	1	0	7	observed
0	0	2	1	3	1	0	1	7	observed
0	0	2	1	3	1	0	1	7	observed
0	0	2	1	4	1	1	0	7	observed
0	0	2	1	4	1	1	0	7	observed
0	0	3	1	4	1	0	1	7	observed
0	0	3	0	3	1	0	1	7	observed
0	0	3	1	4	1	1	0	7	observed
0	0	3	0	3	1	0	1	7	observed
0	0	3	1	2	1	1	0	7	observed
0	0	3	1	2	1	1	0	7	observed
0	0	3	1	0	1	0	1	7	observed
0	0	3	1	1	1	0	1	7	observed
0	0	3	1	0	1	0	1	7	observed
0	0	3	1	2	1	0	1	7	observed
0	0	4	1	0	1	0	1	7	observed
0	0	4	1	2	1	1	0	7	observed
0	0	4	0	4	1	0	1	7	observed
0	0	4	1	2	1	1	0	7	observed
0	0	4	1	1	1	1	0	7	observed
0	0	4	1	2	1	1	0	7	observed
0	0	4	1	2	1	0	1	7	observed
0	0	4	0	4	1	0	1	7	observed
0	0	4	1	1	1	1	0	7	observed
0	0	4	1	2	1	0	1	7	observed
0	1	0	1	4	1	1	1	7	observed
0	1	0	0	0	1	0	0	7	observed
0	1	0	0	0	1	0	0	7	observed
0	1	0	1	4	1	0	0	7	observed
0	1	0	1	4	1	1	1	7	observed
0	1	0	1	1	1	1	1	7	observed
0	1	0	1	1	1	1	1	7	observed
0	1	0	0	0	1	0	0	7	observed
0	1	0	1	4	1	1	1	7	observed
0	1	0	1	4	1	1	1	7	observed
0	1	1	0	1	1	0	0	7	observed
0	1	1	1	2	1	1	1	7	observed
0	1	1	1	0	1	0	0	7	observed
0	1	1	1	4	1	0	0	7	observed
0	1	1	0	1	1	1	1	7	observed
0	1	1	1	3	1	1	1	7	observed
0	1	1	1	0	1	1	1	7	observed
0	1	1	1	2	1	0	0	7	observed
0	1	1	1	4	1	1	1	7	observed
0	1	1	0	1	1	1	1	7	observed
0	1	2	0	2	1	1	1	7	observed
0	1	2	1	3	1	1	1	7	observed
0	1	2	0	2	1	0	0	7	observed
0	1	2	1	0	1	0	0	7	observed
0	1	2	1	4	1	1	1	7	observed
0	1	2	1	1	1	1	1	7	observed
0	1	2	1	1	1	1	1	7	observed
0	1	2	1	3	1	0	0	7	observed
0	1	2	1	1	1	0	0	7	observed
0	1	2	1	4	1	1	1	7	observed
0	1	3	1	0	1	1	1	7	observed
0	1	3	1	1	1	1	1	7	observed
0	1	3	1	4	1	1	1	7	observed
0	1	3	1	1	1	1	1	7	observed
0	1	3	1	0	1	1	1	7	observed
0	1	3	1	4	1	1	1	7	observed
0	1	3	0	3	1	0	0	7	observed
0	1	3	0	3	1	1	1	7	observed
0	1	3	1	2	1	1	1	7	observed
0	1	3	1	2	1	0	0	7	observed
0	1	4	0	4	1	0	0	7	observed
0	1	4	1	1	1	0	0	7	observed
0	1	4	1	3	1	0	0	7	observed
0	1	4	0	4	1	0	0	7	observed
0	1	4	1	1	1	0	0	7	observed
0	1	4	0	4	1	1	1	7	observed
0	1	4	1	0	1	0	0	7	observed
0	1	4	1	0	1	0	0	7	observed
0	1	4	1	3	1	0	0	7	observed
0	1	4	0	4	1	1	1	7	observed
1	0	0	0	0	1	1	0	7	observed
1	0	0	1	2	1	0	1	7	observed
1	0	0	1	2	1	0	1	7	observed
1	0	0	0	0	1	1	0	7	observed
1	0	0	1	4	1	1	0	7	observed
1	0	0	0	0	1	1	0	7	observed
1	0	0	0	0	1	1	0	7	observed
1	0	0	1	4	1	1	0	7	observed
1	0	0	0	0	1	1	0	7	observed
1	0	0	1	2	1	0	1	7	observed
1	0	1	0	1	1	1	0	7	observed
1	0	1	1	0	1	1	0	7	observed
1	0	1	0	1	1	1	0	7	observed
1	0	1	1	4	1	1	0	7	observed
1	0	1	1	3	1	0	1	7	observed
1	0	1	0	1	1	1	0	7	observed
1	0	1	1	4	1	0	1	7	observed
1	0	1	0	1	1	1	0	7	observed
1	0	1	1	3	1	0	1	7	observed
1	0	1	1	0	1	1	0	7	observed
1	0	2	1	4	1	0	1	7	observed
1	0	2	1	3	1	1	0	7	observed
1	0	2	1	1	1	0	1	7	observed
1	0	2	0	2	1	0	1	7	observed
1	0	2	1	3	1	0	1	7	observed
1	0	2	1	3	1	0	1	7	observed
1	0	2	0	2	1	0	1	7	observed
1	0	2	1	4	1	0	1	7	observed
1	0	2	1	3	1	1	0	7	observed
1	0	2	1	1	1	1	0	7	observed
1	0	3	1	0	1	1	0	7	observed
1	0	3	1	2	1	0	1	7	observed
1	0	3	1	1	1	1	0	7	observed
1	0	3	1	2	1	0	1	7	observed
1	0	3	1	1	1	1	0	7	observed
1	0	3	0	3	1	1	0	7	observed
1	0	3	0	3	1	1	0	7	observed
1	0	3	1	4	1	1	0	7	observed
1	0	3	1	4	1	0	1	7	observed
1	0	3	1	0	1	1	0	7	observed
1	0	4	1	2	1	1	0	7	observed
1	0	4	0	4	1	0	1	7	observed
1	0	4	1	2	1	0	1	7	observed
1	0	4	1	3	1	0	1	7	observed
1	0	4	1	3	1	1	0	7	observed
1	0	4	0	4	1	1	0	7	observed
1	0	4	1	0	1	1	0	7	observed
1	0	4	0	4	1	0	1	7	observed
1	0	4	1	2	1	0	1	7	observed
1	0	4	1	1	1	0	1	7	observed
1	1	0	1	1	1	1	1	7	observed
1	1	0	1	1	1	0	0	7	observed
1	1	0	1	3	1	1	1	7	observed
1	1	0	1	2	1	0	0	7	observed
1	1	0	1	4	1	0	0	7	observed
1	1	0	1	4	1	1	1	7	observed
1	1	0	1	1	1	1	1	7	observed
1	1	0	0	0	1	0	0	7	observed
1	1	0	1	1	1	0	0	7	observed
1	1	0	1	2	1	0	0	7	observed
1	1	1	0	1	1	1	1	7	observed
1	1	1	1	2	1	0	0	7	observed
1	1	1	1	3	1	1	1	7	observed
1	1	1	1	2	1	0	0	7	observed
1	1	1	1	4	1	1	1	7	observed
1	1	1	0	1	1	1	1	7	observed
1	1	1	1	4	1	0	0	7	observed
1	1	1	1	3	1	0	0	7	observed
1	1	1	1	0	1	1	1	7	observed
1	1	1	1	3	1	1	1	7	observed
1	1	2	1	4	1	0	0	7	observed
1	1	2	1	1	1	0	0	7	observed
1	1	2	1	4	1	1	1	7	observed
1	1	2	1	4	1	0	0	7	observed
1	1	2	1	4	1	0	0	7	observed
1	1	2	1	4	1	0	0	7	observed
1	1	2	0	2	1	0	0	7	observed
1	1	2	1	3	1	1	1	7	observed
1	1	2	1	3	1	1	1	7	observed
1	1	2	1	4	1	0	0	7	observed
1	1	3	1	2	1	0	0	7	observed
1	1	3	1	2	1	0	0	7	observed
1	1	3	1	1	1	1	1	7	observed
1	1	3	1	2	1	0	0	7	observed
1	1	3	1	0	1	1	1	7	observed
1	1	3	1	1	1	1	1	7	observed
1	1	3	1	4	1	0	0	7	observed
1	1	3	1	4	1	1	1	7	observed
1	1	3	1	1	1	0	0	7	observed
1	1	3	1	2	1	1	1	7	observed
1	1	4	0	4	1	1	1	7	observed
1	1	4	1	2	1	0	0	7	observed
1	1	4	1	0	1	0	0	7	observed
1	1	4	0	4	1	0	0	7	observed
1	1	4	0	4	1	0	0	7	observed
1	1	4	1	2	1	0	0	7	observed
1	1	4	1	1	1	0	0	7	observed
1	1	4	1	0	1	1	1	7	observed
1	1	4	1	1	1	1	1	7	observed
1	1	4	1	0	1	1	1	7	observed
0	0	0	1	4	1	1	0	8	observed
0	0	0	1	1	1	1	0	8	observed
0	0	0	1	3	1	1	0	8	observed
0	0	0	1	2	1	1	0	8	observed
0	0	0	1	4	1	1	0	8	observed
0	0	0	1	1	1	1	0	8	observed
0	0	0	1	1	1	0	1	8	observed
0	0	0	1	4	1	1	0	8	observed
0	0	0	1	3	1	0	1	8	observed
0	0	0	1	2	1	0	1	8	observed
0	0	1	1	2	1	0	1	8	observed
0	0	1	1	3	1	1	0	8	observed
0	0	1	1	3	1	1	0	8	observed
0	0	1	1	2	1	1	0	8	observed
0	0	1	1	3	1	1	0	8	observed
0	0	1	1	3	1	1	0	8	observed
0	0	1	1	0	1	0	1	8	observed
0	0	1	1	2	1	1	0	8	observed
0	0	1	1	2	1	1	0	8	observed
0	0	1	0	1	1	0	1	8	observed
0	0	2	1	0	1	1	0	8	observed
0	0	2	1	3	1	1	0	8	observed
0	0	2	0	2	1	0	1	8	observed
0	0	2	1	0	1	0	1	8	observed
0	0	2	1	3	1	0	1	8	observed
0	0	2	0	2	1	1	0	8	observed
0	0	2	1	3	1	0	1	8	observed
0	0	2	1	1	1	0	1	8	observed
0	0	2	1	1	1	1	0	8	observed
0	0	2	1	4	1	1	0	8	observed
0	0	3	1	4	1	1	0	8	observed
0	0	3	1	4	1	1	0	8	observed
0	0	3	1	2	1	1	0	8	observed
0	0	3	1	1	1	1	0	8	observed
0	0	3	1	0	1	0	1	8	observed
0	0	3	0	3	1	1	0	8	observed
0	0	3	0	3	1	0	1	8	observed
0	0	3	1	1	1	1	0	8	observed
0	0	3	1	1	1	1	0	8	observed
0	0	3	1	4	1	1	0	8	observed
0	0	4	0	4	1	0	1	8	observed
0	0	4	1	0	1	1	0	8	observed
0	0	4	1	3	1	0	1	8	observed
0	0	4	1	3	1	0	1	8	observed
0	0	4	1	2	1	1	0	8	observed
0	0	4	1	3	1	0	1	8	observed
0	0	4	1	2	1	0	1	8	observed
0	0	4	1	0	1	1	0	8	observed
0	0	4	1	1	1	0	1	8	observed
0	0	4	1	3	1	1	0	8	observed
0	1	0	0	0	1	0	0	8	observed
0	1	0	0	0	1	0	0	8	observed
0	1	0	1	4	1	0	0	8	observed
0	1	0	1	2	1	1	1	8	observed
0	1	0	1	1	1	0	0	8	observed
0	1	0	1	3	1	1	1	8	observed
0	1	0	1	1	1	1	1	8	observed
0	1	0	1	2	1	1	1	8	observed
0	1	0	1	3	1	0	0	8	observed
0	1	0	1	3	1	0	0	8	observed
0	1	1	0	1	1	1	1	8	observed
0	1	1	1	3	1	1	1	8	observed
0	1	1	1	2	1	1	1	8	observed
0	1	1	1	2	1	1	1	8	observed
0	1	1	1	2	1	1	1	8	observed
0	1	1	1	3	1	1	1	8	observed
0	1	1	1	0	1	1	1	8	observed
0	1	1	1	2	1	1	1	8	observed
0	1	1	0	1	1	0	0	8	observed
0	1	1	1	2	1	1	1	8	observed
0	1	2	1	1	1	1	1	8	observed
0	1	2	1	4	1	1	1	8	observed
0	1	2	1	0	1	1	1	8	observed
0	1	2	1	1	1	1	1	8	observed
0	1	2	1	1	1	0	0	8	observed
0	1	2	1	1	1	1	1	8	observed
0	1	2	1	4	1	0	0	8	observed
0	1	2	1	4	1	0	0	8	observed
0	1	2	1	1	1	1	1	8	observed
0	1	2	1	3	1	0	0	8	observed
0	1	3	1	4	1	1	1	8	observed
0	1	3	1	1	1	1	1	8	observed
0	1	3	1	1	1	1	1	8	observed
0	1	3	1	1	1	0	0	8	observed
0	1	3	0	3	1	1	1	8	observed
0	1	3	1	4	1	0	0	8	observed
0	1	3	1	0	1	1	1	8	observed
0	1	3	1	1	1	1	1	8	observed
0	1	3	1	1	1	1	1	8	observed
0	1	3	1	0	1	0	0	8	observed
0	1	4	1	3	1	0	0	8	observed
0	1	4	1	2	1	1	1	8	observed
0	1	4	1	0	1	1	1	8	observed
0	1	4	1	1	1	0	0	8	observed
0	1	4	0	4	1	0	0	8	observed
0	1	4	0	4	1	0	0	8	observed
0	1	4	1	3	1	1	1	8	observed
0	1	4	1	1	1	1	1	8	observed
0	1	4	1	2	1	1	1	8	observed
0	1	4	1	3	1	1	1	8	observed
1	0	0	1	4	1	0	1	8	observed
1	0	0	1	3	1	1	0	8	observed
1	0	0	1	4	1	1	0	8	observed
1	0	0	0	0	1	0	1	8	observed
1	0	0	1	2	1	0	1	8	observed
1	0	0	0	0	1	1	0	8	observed
1	0	0	1	1	1	0	1	8	observed
1	0	0	1	2	1	0	1	8	observed
1	0	0	1	4	1	0	1	8	observed
1	0	0	1	1	1	0	1	8	observed
1	0	1	0	1	1	1	0	8	observed
1	0	1	1	4	1	1	0	8	observed
1	0	1	1	0	1	0	1	8	observed
1	0	1	1	4	1	1	0	8	observed
1	0	1	0	1	1	0	1	8	observed
1	0	1	0	1	1	0	1	8	observed
1	0	1	1	4	1	0	1	8	observed
1	0	1	1	2	1	1	0	8	observed
1	0	1	0	1	1	1	0	8	observed
1	0	1	1	3	1	1	0	8	observed
1	0	2	1	3	1	1	0	8	observed
1	0	2	1	4	1	1	0	8	observed
1	0	2	0	2	1	0	1	8	observed
1	0	2	1	3	1	0	1	8	observed
1	0	2	1	1	1	1	0	8	observed
1	0	2	1	0	1	1	0	8	observed
1	0	2	0	2	1	1	0	8	observed
1	0	2	1	1	1	1	0	8	observed
1	0	2	1	0	1	1	0	8	observed
1	0	2	1	0	1	1	0	8	observed
1	0	3	1	0	1	0	1	8	observed
1	0	3	1	2	1	0	1	8	observed
1	0	3	1	2	1	1	0	8	observed
1	0	3	1	1	1	1	0	8	observed
1	0	3	1	4	1	1	0	8	observed
1	0	3	1	2	1	0	1	8	observed
1	0	3	0	3	1	0	1	8	observed
1	0	3	1	1	1	1	0	8	observed
1	0	3	1	4	1	1	0	8	observed
1	0	3	1	0	1	1	0	8	observed
1	0	4	1	0	1	0	1	8	observed
1	0	4	1	0	1	0	1	8	observed
1	0	4	0	4	1	1	0	8	observed
1	0	4	1	1	1	1	0	8	observed
1	0	4	1	3	1	0	1	8	observed
1	0	4	1	3	1	0	1	8	observed
1	0	4	0	4	1	0	1	8	observed
1	0	4	1	3	1	1	0	8	observed
1	0	4	1	1	1	1	0	8	observed
1	0	4	1	3	1	1	0	8	observed
1	1	0	1	3	1	1	1	8	observed
1	1	0	1	4	1	1	1	8	observed
1	1	0	0	0	1	1	1	8	observed
1	1	0	1	2	1	1	1	8	observed
1	1	0	1	3	1	0	0	8	observed
1	1	0	0	0	1	1	1	8	observed
1	1	0	0	0	1	1	1	8	observed
1	1	0	1	4	1	1	1	8	observed
1	1	0	1	2	1	0	0	8	observed
1	1	0	0	0	1	1	1	8	observed
1	1	1	1	4	1	0	0	8	observed
1	1	1	1	0	1	0	0	8	observed
1	1	1	0	1	1	1	1	8	observed
1	1	1	1	2	1	1	1	8	observed
1	1	1	1	4	1	1	1	8	observed
1	1	1	1	3	1	1	1	8	observed
1	1	1	0	1	1	1	1	8	observed
1	1	1	1	2	1	1	1	8	observed
1	1	1	1	3	1	0	0	8	observed
1	1	1	1	2	1	0	0	8	observed
1	1	2	1	1	1	1	1	8	observed
1	1	2	1	1	1	1	1	8	observed
1	1	2	1	1	1	1	1	8	observed
1	1	2	0	2	1	0	0	8	observed
1	1	2	1	0	1	0	0	8	observed
1	1	2	1	4	1	0	0	8	observed
1	1	2	0	2	1	0	0	8	observed
1	1	2	0	2	1	0	0	8	observed
1	1	2	1	1	1	0	0	8	observed
1	1	2	0	2	1	0	0	8	observed
1	1	3	1	1	1	0	0	8	observed
1	1	3	1	2	1	1	1	8	observed
1	1	3	1	1	1	1	1	8	observed
1	1	3	0	3	1	0	0	8	observed
1	1	3	1	1	1	0	0	8	observed
1	1	3	1	4	1	0	0	8	observed
1	1	3	1	0	1	1	1	8	observed
1	1	3	0	3	1	0	0	8	observed
1	1	3	1	1	1	1	1	8	observed
1	1	3	1	4	1	1	1	8	observed
1	1	4	0	4	1	1	1	8	observed
1	1	4	1	2	1	0	0	8	observed
1	1	4	1	3	1	1	1	8	observed
1	1	4	1	1	1	1	1	8	observed
1	1	4	1	2	1	0	0	8	observed
1	1	4	0	4	1	0	0	8	observed
1	1	4	0	4	1	0	0	8	observed
1	1	4	1	2	1	0	0	8	observed
1	1	4	1	0	1	1	1	8	observed
1	1	4	1	3	1	0	0	8	observed
0	0	0	1	2	1	1	0	9	observed
0	0	0	1	4	1	0	1	9	observed
0	0	0	1	4	1	1	0	9	observed
0	0	0	1	1	1	1	0	9	observed
0	0	0	1	2	1	0	1	9	observed
0	0	0	1	4	1	1	0	9	observed
0	0	0	1	2	1	0	1	9	observed
0	0	0	1	2	1	1	0	9	observed
0	0	0	1	3	1	0	1	9	observed
0	0	0	0	0	1	0	1	9	observed
0	0	1	1	0	1	0	1	9	observed
0	0	1	1	0	1	0	1	9	observed
0	0	1	0	1	1	0	1	9	observed
0	0	1	1	0	1	0	1	9	observed
0	0	1	1	0	1	1	0	9	observed
0	0	1	1	4	1	0	1	9	observed
0	0	1	0	1	1	1	0	9	observed
0	0	1	1	4	1	1	0	9	observed
0	0	1	1	3	1	0	1	9	observed
0	0	1	1	3	1	1	0	9	observed
0	0	2	0	2	1	0	1	9	observed
0	0	2	1	4	1	1	0	9	observed
0	0	2	0	2	1	1	0	9	observed
0	0	2	1	3	1	0	1	9	observed
0	0	2	1	3	1	1	0	9	observed
0	0	2	1	3	1	1	0	9	observed
0	0	2	1	1	1	0	1	9	observed
0	0	2	1	0	1	0	1	9	observed
0	0	2	1	1	1	1	0	9	observed
0	0	2	0	2	1	1	0	9	observed
0	0	3	1	2	1	1	0	9	observed
0	0	3	1	4	1	0	1	9	observed
0	0	3	1	1	1	1	0	9	observed
0	0	3	0	3	1	0	1	9	observed
0	0	3	1	4	1	1	0	9	observed
0	0	3	1	2	1	1	0	9	observed
0	0	3	1	4	1	1	0	9	observed
0	0	3	1	1	1	0	1	9	observed
0	0	3	1	1	1	1	0	9	observed
0	0	3	1	4	1	1	0	9	observed
0	0	4	0	4	1	0	1	9	observed
0	0	4	1	0	1	1	0	9	observed
0	0	4	1	1	1	1	0	9	observed
0	0	4	1	2	1	0	1	9	observed
0	0	4	0	4	1	1	0	9	observed
0	0	4	1	1	1	1	0	9	observed
0	0	4	1	2	1	1	0	9	observed
0	0	4	0	4	1	0	1	9	observed
0	0	4	1	2	1	1	0	9	observed
0	0	4	1	0	1	0	1	9	observed
0	1	0	0	0	1	1	1	9	observed
0	1	0	1	1	1	0	0	9	observed
0	1	0	1	4	1	0	0	9	observed
0	1	0	1	2	1	1	1	9	observed
0	1	0	1	1	1	0	0	9	observed
0	1	0	1	1	1	1	1	9	observed
0	1	0	1	3	1	1	1	9	observed
0	1	0	1	4	1	1	1	9	observed
0	1	0	0	0	1	0	0	9	observed
0	1	0	1	2	1	0	0	9	observed
0	1	1	1	0	1	0	0	9	observed
0	1	1	1	0	1	1	1	9	observed
0	1	1	1	2	1	0	0	9	observed
0	1	1	1	4	1	0	0	9	observed
0	1	1	1	4	1	1	1	9	observed
0	1	1	0	1	1	0	0	9	observed
0	1	1	1	2	1	1	1	9	observed
0	1	1	1	0	1	1	1	9	observed
0	1	1	1	2	1	1	1	9	observed
0	1	1	1	4	1	1	1	9	observed
0	1	2	1	1	1	0	0	9	observed
0	1	2	1	4	1	1	1	9	observed
0	1	2	1	3	1	1	1	9	observed
0	1	2	0	2	1	1	1	9	observed
0	1	2	1	1	1	1	1	9	observed
0	1	2	0	2	1	1	1	9	observed
0	1	2	1	1	1	0	0	9	observed
0	1	2	0	2	1	0	0	9	observed
0	1	2	1	1	1	1	1	9	observed
0	1	2	1	1	1	1	1	9	observed
0	1	3	1	2	1	0	0	9	observed
0	1	3	0	3	1	1	1	9	observed
0	1	3	1	4	1	0	0	9	observed
0	1	3	1	2	1	0	0	9	observed
0	1	3	1	1	1	1	1	9	observed
0	1	3	1	1	1	0	0	9	observed
0	1	3	1	2	1	0	0	9	observed
0	1	3	1	2	1	1	1	9	observed
0	1	3	1	0	1	0	0	9	observed
0	1	3	1	1	1	1	1	9	observed
0	1	4	1	3	1	1	1	9	observed
0	1	4	1	1	1	1	1	9	observed
0	1	4	1	2	1	0	0	9	observed
0	1	4	0	4	1	1	1	9	observed
0	1	4	1	3	1	1	1	9	observed
0	1	4	1	3	1	0	0	9	observed
0	1	4	1	1	1	1	1	9	observed
0	1	4	1	2	1	0	0	9	observed
0	1	4	1	0	1	1	1	9	observed
0	1	4	1	2	1	0	0	9	observed
1	0	0	1	1	1	0	1	9	observed
1	0	0	1	3	1	0	1	9	observed
1	0	0	1	3	1	0	1	9	observed
1	0	0	1	4	1	0	1	9	observed
1	0	0	1	3	1	0	1	9	observed
1	0	0	1	2	1	0	1	9	observed
1	0	0	0	0	1	1	0	9	observed
1	0	0	0	0	1	1	0	9	observed
1	0	0	1	2	1	1	0	9	observed
1	0	0	0	0	1	0	1	9	observed
1	0	1	1	4	1	0	1	9	observed
1	0	1	1	2	1	0	1	9	observed
1	0	1	0	1	1	0	1	9	observed
1	0	1	1	3	1	0	1	9	observed
1	0	1	1	3	1	1	0	9	observed
1	0	1	1	0	1	1	0	9	observed
1	0	1	1	3	1	0	1	9	observed
1	0	1	1	4	1	1	0	9	observed
1	0	1	0	1	1	1	0	9	observed
1	0	1	1	4	1	0	1	9	observed
1	0	2	1	0	1	1	0	9	observed
1	0	2	1	0	1	1	0	9	observed
1	0	2	1	3	1	0	1	9	observed
1	0	2	1	0	1	0	1	9	observed
1	0	2	1	1	1	0	1	9	observed
1	0	2	1	1	1	0	1	9	observed
1	0	2	1	4	1	1	0	9	observed
1	0	2	0	2	1	0	1	9	observed
1	0	2	0	2	1	0	1	9	observed
1	0	2	1	4	1	0	1	9	observed
1	0	3	1	4	1	1	0	9	observed
1	0	3	0	3	1	1	0	9	observed
1	0	3	1	2	1	1	0	9	observed
1	0	3	1	2	1	0	1	9	observed
1	0	3	0	3	1	1	0	9	observed
1	0	3	1	0	1	0	1	9	observed
1	0	3	1	1	1	0	1	9	observed
1	0	3	0	3	1	1	0	9	observed
1	0	3	1	1	1	1	0	9	observed
1	0	3	1	4	1	1	0	9	observed
1	0	4	1	2	1	0	1	9	observed
1	0	4	0	4	1	1	0	9	observed
1	0	4	0	4	1	0	1	9	observed
1	0	4	0	4	1	1	0	9	observed
1	0	4	1	0	1	1	0	9	observed
1	0	4	1	0	1	0	1	9	observed
1	0	4	0	4	1	1	0	9	observed
1	0	4	0	4	1	0	1	9	observed
1	0	4	1	2	1	1	0	9	observed
1	0	4	0	4	1	0	1	9	observed
1	1	0	1	4	1	0	0	9	observed
1	1	0	1	2	1	1	1	9	observed
1	1	0	1	1	1	0	0	9	observed
1	1	0	1	2	1	1	1	9	observed
1	1	0	1	4	1	0	0	9	observed
1	1	0	1	3	1	0	0	9	observed
1	1	0	1	2	1	1	1	9	observed
1	1	0	1	3	1	1	1	9	observed
1	1	0	1	2	1	1	1	9	observed
1	1	0	1	1	1	0	0	9	observed
1	1	1	0	1	1	1	1	9	observed
1	1	1	1	3	1	0	0	9	observed
1	1	1	1	4	1	0	0	9	observed
1	1	1	1	2	1	0	0	9	observed
1	1	1	1	2	1	0	0	9	observed
1	1	1	1	3	1	1	1	9	observed
1	1	1	0	1	1	0	0	9	observed
1	1	1	1	4	1	0	0	9	observed
1	1	1	1	3	1	0	0	9	observed
1	1	1	1	4	1	1	1	9	observed
1	1	2	0	2	1	1	1	9	observed
1	1	2	0	2	1	0	0	9	observed
1	1	2	1	1	1	0	0	9	observed
1	1	2	1	4	1	0	0	9	observed
1	1	2	0	2	1	1	1	9	observed
1	1	2	1	1	1	0	0	9	observed
1	1	2	1	0	1	0	0	9	observed
1	1	2	1	0	1	1	1	9	observed
1	1	2	1	3	1	0	0	9	observed
1	1	2	1	4	1	0	0	9	observed
1	1	3	1	4	1	1	1	9	observed
1	1	3	0	3	1	1	1	9	observed
1	1	3	0	3	1	0	0	9	observed
1	1	3	1	1	1	1	1	9	observed
1	1	3	1	2	1	0	0	9	observed
1	1	3	1	0	1	0	0	9	observed
1	1	3	1	1	1	0	0	9	observed
1	1	3	1	0	1	0	0	9	observed
1	1	3	1	2	1	0	0	9	observed
1	1	3	0	3	1	0	0	9	observed
1	1	4	1	3	1	1	1	9	observed
1	1	4	1	0	1	1	1	9	observed
1	1	4	0	4	1	1	1	9	observed
1	1	4	1	3	1	1	1	9	observed
1	1	4	1	1	1	0	0	9	observed
1	1	4	1	2	1	1	1	9	observed
1	1	4	0	4	1	0	0	9	observed
1	1	4	0	4	1	0	0	9	observed
1	1	4	1	1	1	0	0	9	observed
[truncated: 598,001 more rows]
